# Supplementary material for: De novo transcriptome assembly database for 100 tissues from each of seven species of domestic herbivore
Source: Sci Data. 2024 May 11;11:488. doi: 10.1038/s41597-024-03338-5 (PMC11088706; doi:10.1038/s41597-024-03338-5)
Supplement: Supplementary file 1 — Table S1 [file 41597_2024_3338_MOESM1_ESM.xlsx]

## Sheet: Sheet1
BioProject	Run	Sample ID	sample name	system_code	organ_code	tissue_code	sub_tissue_code	code	research type	sub tissue	tissue	Organ	system	Dev stage	Gender	Family	Species	Breed	Condition	Treatment type	Treatment group	Treatment time	Treatment dose	annotation	Replicate	PMID	Sequencing platform	reference	Aligned ratio (%)	Number of reads (bp)	Sequencing depth	Layout	av
PRJNA1017964	null	HTIR03859	corium	A01	1	20	0	A01.01.020.00	tissue	corium	corium	skin	integumentary system	juvenile	female	Bovidae	Bos taurus	Chinese Holstein cattle	healthy	null	null	null	null	a large-scale transcriptome atlas based on 8 * 110 self-generated RNA-seq profiles at sub-tissue resolution	R1	null	illumina	ars_ucd1	96.44	37273928	4.1174	PAIRED	1
PRJNA1017964	null	HTIR03860	corium	A01	1	20	0	A01.01.020.00	tissue	corium	corium	skin	integumentary system	juvenile	female	Bovidae	Bos taurus	Chinese Holstein cattle	healthy	null	null	null	null	a large-scale transcriptome atlas based on 8 * 110 self-generated RNA-seq profiles at sub-tissue resolution	R2	null	illumina	ars_ucd1	94.43	59411379	6.56277	PAIRED	1
PRJNA1017964	null	HTIR03862	hypodermis	A01	1	30	0	A01.01.030.00	tissue	hypodermis	hypodermis	skin	integumentary system	juvenile	female	Bovidae	Bos taurus	Chinese Holstein cattle	healthy	null	null	null	null	a large-scale transcriptome atlas based on 8 * 110 self-generated RNA-seq profiles at sub-tissue resolution	R1	null	illumina	ars_ucd1	97.52	44212901	4.8839	PAIRED	1
PRJNA1017964	null	HTIR03863	hypodermis	A01	1	30	0	A01.01.030.00	tissue	hypodermis	hypodermis	skin	integumentary system	juvenile	female	Bovidae	Bos taurus	Chinese Holstein cattle	healthy	null	null	null	null	a large-scale transcriptome atlas based on 8 * 110 self-generated RNA-seq profiles at sub-tissue resolution	R2	null	illumina	ars_ucd1	95.61	32120427	3.54812	PAIRED	1
PRJNA1017964	null	HTIR03865	subcutaneous fat	A01	1	30	5	A01.01.030.05	tissue	subcutaneous fat	hypodermis	skin	integumentary system	juvenile	female	Bovidae	Bos taurus	Chinese Holstein cattle	healthy	null	null	null	null	a large-scale transcriptome atlas based on 8 * 110 self-generated RNA-seq profiles at sub-tissue resolution	R1	null	illumina	ars_ucd1	94.22	27460634	3.03339	PAIRED	1
PRJNA1017964	null	HTIR03866	subcutaneous fat	A01	1	30	5	A01.01.030.05	tissue	subcutaneous fat	hypodermis	skin	integumentary system	juvenile	female	Bovidae	Bos taurus	Chinese Holstein cattle	healthy	null	null	null	null	a large-scale transcriptome atlas based on 8 * 110 self-generated RNA-seq profiles at sub-tissue resolution	R2	null	illumina	ars_ucd1	94.22	20906594	2.30941	PAIRED	1
PRJNA1017964	null	HTIR03915	rhomboid muscle	A02	3	20	10	A02.03.020.10	tissue	rhomboid muscle	shoulder girdle muscle	muscle	exercise system	juvenile	female	Bovidae	Bos taurus	Chinese Holstein cattle	healthy	null	null	null	null	a large-scale transcriptome atlas based on 8 * 110 self-generated RNA-seq profiles at sub-tissue resolution	R1	null	illumina	ars_ucd1	97.56	48424719	5.34915	PAIRED	1
PRJNA1017964	null	HTIR03916	rhomboid muscle	A02	3	20	10	A02.03.020.10	tissue	rhomboid muscle	shoulder girdle muscle	muscle	exercise system	juvenile	female	Bovidae	Bos taurus	Chinese Holstein cattle	healthy	null	null	null	null	a large-scale transcriptome atlas based on 8 * 110 self-generated RNA-seq profiles at sub-tissue resolution	R2	null	illumina	ars_ucd1	95.69	35119170	3.87937	PAIRED	1
PRJNA1017964	null	HTIR03918	latissimus dorsi	A02	3	20	15	A02.03.020.15	tissue	latissimus dorsi	shoulder girdle muscle	muscle	exercise system	juvenile	female	Bovidae	Bos taurus	Chinese Holstein cattle	healthy	null	null	null	null	a large-scale transcriptome atlas based on 8 * 110 self-generated RNA-seq profiles at sub-tissue resolution	R1	null	illumina	ars_ucd1	97.65	36466266	4.02818	PAIRED	1
PRJNA1017964	null	HTIR03919	latissimus dorsi	A02	3	20	15	A02.03.020.15	tissue	latissimus dorsi	shoulder girdle muscle	muscle	exercise system	juvenile	female	Bovidae	Bos taurus	Chinese Holstein cattle	healthy	null	null	null	null	a large-scale transcriptome atlas based on 8 * 110 self-generated RNA-seq profiles at sub-tissue resolution	R2	null	illumina	ars_ucd1	95.63	45384619	5.01333	PAIRED	1
PRJNA1017964	null	HTIR03921	superficial thoracic muscle	A02	3	70	30	A02.03.070.30	tissue	superficial thoracic muscle	chest muscle	muscle	exercise system	juvenile	female	Bovidae	Bos taurus	Chinese Holstein cattle	healthy	null	null	null	null	a large-scale transcriptome atlas based on 8 * 110 self-generated RNA-seq profiles at sub-tissue resolution	R1	null	illumina	ars_ucd1	97.28	42036595	4.6435	PAIRED	1
PRJNA1017964	null	HTIR03922	superficial thoracic muscle	A02	3	70	30	A02.03.070.30	tissue	superficial thoracic muscle	chest muscle	muscle	exercise system	juvenile	female	Bovidae	Bos taurus	Chinese Holstein cattle	healthy	null	null	null	null	a large-scale transcriptome atlas based on 8 * 110 self-generated RNA-seq profiles at sub-tissue resolution	R2	null	illumina	ars_ucd1	95.42	29318216	3.23858	PAIRED	1
PRJNA1017964	null	HTIR03924	serratus ventralis	A02	3	70	40	A02.03.070.40	tissue	serratus ventralis	chest muscle	muscle	exercise system	juvenile	female	Bovidae	Bos taurus	Chinese Holstein cattle	healthy	null	null	null	null	a large-scale transcriptome atlas based on 8 * 110 self-generated RNA-seq profiles at sub-tissue resolution	R1	null	illumina	ars_ucd1	97.66	46527837	5.13961	PAIRED	1
PRJNA1017964	null	HTIR03925	serratus ventralis	A02	3	70	40	A02.03.070.40	tissue	serratus ventralis	chest muscle	muscle	exercise system	juvenile	female	Bovidae	Bos taurus	Chinese Holstein cattle	healthy	null	null	null	null	a large-scale transcriptome atlas based on 8 * 110 self-generated RNA-seq profiles at sub-tissue resolution	R2	null	illumina	ars_ucd1	96.04	42038423	4.6437	PAIRED	1
PRJNA1017964	null	HTIR03927	supraspinatus muscle	A02	3	160	45	A02.03.160.45	tissue	supraspinatus muscle	shoulder muscle	muscle	exercise system	juvenile	female	Bovidae	Bos taurus	Chinese Holstein cattle	healthy	null	null	null	null	a large-scale transcriptome atlas based on 8 * 110 self-generated RNA-seq profiles at sub-tissue resolution	R1	null	illumina	ars_ucd1	97.63	41458102	4.57959	PAIRED	1
PRJNA1017964	null	HTIR03928	supraspinatus muscle	A02	3	160	45	A02.03.160.45	tissue	supraspinatus muscle	shoulder muscle	muscle	exercise system	juvenile	female	Bovidae	Bos taurus	Chinese Holstein cattle	healthy	null	null	null	null	a large-scale transcriptome atlas based on 8 * 110 self-generated RNA-seq profiles at sub-tissue resolution	R2	null	illumina	ars_ucd1	95.79	38426270	4.24469	PAIRED	1
PRJNA1017964	null	HTIR03930	infraspinatus	A02	3	160	50	A02.03.160.50	tissue	infraspinatus	shoulder muscle	muscle	exercise system	juvenile	female	Bovidae	Bos taurus	Chinese Holstein cattle	healthy	null	null	null	null	a large-scale transcriptome atlas based on 8 * 110 self-generated RNA-seq profiles at sub-tissue resolution	R1	null	illumina	ars_ucd1	97.23	42247862	4.66683	PAIRED	1
PRJNA1017964	null	HTIR03931	infraspinatus	A02	3	160	50	A02.03.160.50	tissue	infraspinatus	shoulder muscle	muscle	exercise system	juvenile	female	Bovidae	Bos taurus	Chinese Holstein cattle	healthy	null	null	null	null	a large-scale transcriptome atlas based on 8 * 110 self-generated RNA-seq profiles at sub-tissue resolution	R2	null	illumina	ars_ucd1	95.04	68761927	7.59566	PAIRED	1
PRJNA1017964	null	HTIR03933	deltoid	A02	3	160	55	A02.03.160.55	tissue	deltoid	shoulder muscle	muscle	exercise system	juvenile	female	Bovidae	Bos taurus	Chinese Holstein cattle	healthy	null	null	null	null	a large-scale transcriptome atlas based on 8 * 110 self-generated RNA-seq profiles at sub-tissue resolution	R1	null	illumina	ars_ucd1	97.46	42601529	4.7059	PAIRED	1
PRJNA1017964	null	HTIR03934	deltoid	A02	3	160	55	A02.03.160.55	tissue	deltoid	shoulder muscle	muscle	exercise system	juvenile	female	Bovidae	Bos taurus	Chinese Holstein cattle	healthy	null	null	null	null	a large-scale transcriptome atlas based on 8 * 110 self-generated RNA-seq profiles at sub-tissue resolution	R2	null	illumina	ars_ucd1	95.78	29962754	3.30978	PAIRED	1
PRJNA1017964	null	HTIR03936	musculus trapezius thoracalis	A02	3	20	70	A02.03.020.70	tissue	musculus trapezius thoracalis	shoulder girdle muscle	muscle	exercise system	juvenile	female	Bovidae	Bos taurus	Chinese Holstein cattle	healthy	null	null	null	null	a large-scale transcriptome atlas based on 8 * 110 self-generated RNA-seq profiles at sub-tissue resolution	R1	null	illumina	ars_ucd1	97.57	34424013	3.80259	PAIRED	1
PRJNA1017964	null	HTIR03937	musculus trapezius thoracalis	A02	3	20	70	A02.03.020.70	tissue	musculus trapezius thoracalis	shoulder girdle muscle	muscle	exercise system	juvenile	female	Bovidae	Bos taurus	Chinese Holstein cattle	healthy	null	null	null	null	a large-scale transcriptome atlas based on 8 * 110 self-generated RNA-seq profiles at sub-tissue resolution	R2	null	illumina	ars_ucd1	96.1	26516618	2.92911	PAIRED	1
PRJNA1017964	null	HTIR03939	musculus trapezius cervicalis	A02	3	20	75	A02.03.020.75	tissue	musculus trapezius cervicalis	shoulder girdle muscle	muscle	exercise system	juvenile	female	Bovidae	Bos taurus	Chinese Holstein cattle	healthy	null	null	null	null	a large-scale transcriptome atlas based on 8 * 110 self-generated RNA-seq profiles at sub-tissue resolution	R1	null	illumina	ars_ucd1	97.78	36200314	3.9988	PAIRED	1
PRJNA1017964	null	HTIR03940	musculus trapezius cervicalis	A02	3	20	75	A02.03.020.75	tissue	musculus trapezius cervicalis	shoulder girdle muscle	muscle	exercise system	juvenile	female	Bovidae	Bos taurus	Chinese Holstein cattle	healthy	null	null	null	null	a large-scale transcriptome atlas based on 8 * 110 self-generated RNA-seq profiles at sub-tissue resolution	R2	null	illumina	ars_ucd1	96.3	22138793	2.44552	PAIRED	1
PRJNA1017964	null	HTIR03942	fascial extensor of forearm	A02	3	30	10	A02.03.030.10	tissue	fascial extensor of forearm	arm muscles	muscle	exercise system	juvenile	female	Bovidae	Bos taurus	Chinese Holstein cattle	healthy	null	null	null	null	a large-scale transcriptome atlas based on 8 * 110 self-generated RNA-seq profiles at sub-tissue resolution	R1	null	illumina	ars_ucd1	96.96	45081807	4.97988	PAIRED	1
PRJNA1017964	null	HTIR03943	fascial extensor of forearm	A02	3	30	10	A02.03.030.10	tissue	fascial extensor of forearm	arm muscles	muscle	exercise system	juvenile	female	Bovidae	Bos taurus	Chinese Holstein cattle	healthy	null	null	null	null	a large-scale transcriptome atlas based on 8 * 110 self-generated RNA-seq profiles at sub-tissue resolution	R2	null	illumina	ars_ucd1	95.16	22774290	2.51572	PAIRED	1
PRJNA1017964	null	HTIR03945	biceps brachii	A02	3	30	15	A02.03.030.15	tissue	biceps brachii	arm muscles	muscle	exercise system	juvenile	female	Bovidae	Bos taurus	Chinese Holstein cattle	healthy	null	null	null	null	a large-scale transcriptome atlas based on 8 * 110 self-generated RNA-seq profiles at sub-tissue resolution	R1	null	illumina	ars_ucd1	97.74	43109312	4.76199	PAIRED	1
PRJNA1017964	null	HTIR03946	biceps brachii	A02	3	30	15	A02.03.030.15	tissue	biceps brachii	arm muscles	muscle	exercise system	juvenile	female	Bovidae	Bos taurus	Chinese Holstein cattle	healthy	null	null	null	null	a large-scale transcriptome atlas based on 8 * 110 self-generated RNA-seq profiles at sub-tissue resolution	R2	null	illumina	ars_ucd1	95.83	29968653	3.31043	PAIRED	1
PRJNA1017964	null	HTIR03948	long head of triceps brachii	A02	3	30	25	A02.03.030.25	tissue	long head of triceps brachii	arm muscles	muscle	exercise system	juvenile	female	Bovidae	Bos taurus	Chinese Holstein cattle	healthy	null	null	null	null	a large-scale transcriptome atlas based on 8 * 110 self-generated RNA-seq profiles at sub-tissue resolution	R1	null	illumina	ars_ucd1	97.57	39554806	4.36935	PAIRED	1
PRJNA1017964	null	HTIR03949	long head of triceps brachii	A02	3	30	25	A02.03.030.25	tissue	long head of triceps brachii	arm muscles	muscle	exercise system	juvenile	female	Bovidae	Bos taurus	Chinese Holstein cattle	healthy	null	null	null	null	a large-scale transcriptome atlas based on 8 * 110 self-generated RNA-seq profiles at sub-tissue resolution	R2	null	illumina	ars_ucd1	95.82	41798427	4.61719	PAIRED	1
PRJNA1017964	null	HTIR03951	lateral head of triceps brachii	A02	3	30	30	A02.03.030.30	tissue	lateral head of triceps brachii	arm muscles	muscle	exercise system	juvenile	female	Bovidae	Bos taurus	Chinese Holstein cattle	healthy	null	null	null	null	a large-scale transcriptome atlas based on 8 * 110 self-generated RNA-seq profiles at sub-tissue resolution	R1	null	illumina	ars_ucd1	97.35	42883445	4.73704	PAIRED	1
PRJNA1017964	null	HTIR03952	lateral head of triceps brachii	A02	3	30	30	A02.03.030.30	tissue	lateral head of triceps brachii	arm muscles	muscle	exercise system	juvenile	female	Bovidae	Bos taurus	Chinese Holstein cattle	healthy	null	null	null	null	a large-scale transcriptome atlas based on 8 * 110 self-generated RNA-seq profiles at sub-tissue resolution	R2	null	illumina	ars_ucd1	95.53	24332686	2.68787	PAIRED	1
PRJNA1017964	null	HTIR03954	radial extensor of wrist	A02	3	40	5	A02.03.040.05	tissue	radial extensor of wrist	forearm and foot muscles	muscle	exercise system	juvenile	female	Bovidae	Bos taurus	Chinese Holstein cattle	healthy	null	null	null	null	a large-scale transcriptome atlas based on 8 * 110 self-generated RNA-seq profiles at sub-tissue resolution	R1	null	illumina	ars_ucd1	97.45	39162494	4.32601	PAIRED	1
PRJNA1017964	null	HTIR03955	radial extensor of wrist	A02	3	40	5	A02.03.040.05	tissue	radial extensor of wrist	forearm and foot muscles	muscle	exercise system	juvenile	female	Bovidae	Bos taurus	Chinese Holstein cattle	healthy	null	null	null	null	a large-scale transcriptome atlas based on 8 * 110 self-generated RNA-seq profiles at sub-tissue resolution	R2	null	illumina	ars_ucd1	95.54	33925508	3.74752	PAIRED	1
PRJNA1017964	null	HTIR03957	longissimus dorsi	A02	3	50	5	A02.03.050.05	tissue	longissimus dorsi	spinal muscle	muscle	exercise system	juvenile	female	Bovidae	Bos taurus	Chinese Holstein cattle	healthy	null	null	null	null	a large-scale transcriptome atlas based on 8 * 110 self-generated RNA-seq profiles at sub-tissue resolution	R1	null	illumina	ars_ucd1	97.75	37482840	4.14047	PAIRED	1
PRJNA1017964	null	HTIR03958	longissimus dorsi	A02	3	50	5	A02.03.050.05	tissue	longissimus dorsi	spinal muscle	muscle	exercise system	juvenile	female	Bovidae	Bos taurus	Chinese Holstein cattle	healthy	null	null	null	null	a large-scale transcriptome atlas based on 8 * 110 self-generated RNA-seq profiles at sub-tissue resolution	R2	null	illumina	ars_ucd1	95.82	67192951	7.42235	PAIRED	1
PRJNA1017964	null	HTIR03960	sternocephalicus muscle	A02	3	60	5	A02.03.060.05	tissue	sternocephalicus muscle	cervical ventral muscle	muscle	exercise system	juvenile	female	Bovidae	Bos taurus	Chinese Holstein cattle	healthy	null	null	null	null	a large-scale transcriptome atlas based on 8 * 110 self-generated RNA-seq profiles at sub-tissue resolution	R1	null	illumina	ars_ucd1	97.5	46497233	5.13623	PAIRED	1
PRJNA1017964	null	HTIR03961	sternocephalicus muscle	A02	3	60	5	A02.03.060.05	tissue	sternocephalicus muscle	cervical ventral muscle	muscle	exercise system	juvenile	female	Bovidae	Bos taurus	Chinese Holstein cattle	healthy	null	null	null	null	a large-scale transcriptome atlas based on 8 * 110 self-generated RNA-seq profiles at sub-tissue resolution	R2	null	illumina	ars_ucd1	95.75	26439057	2.92054	PAIRED	1
PRJNA1017964	null	HTIR03963	midriff	A02	3	70	15	A02.03.070.15	tissue	midriff	chest muscle	muscle	exercise system	juvenile	female	Bovidae	Bos taurus	Chinese Holstein cattle	healthy	null	null	null	null	a large-scale transcriptome atlas based on 8 * 110 self-generated RNA-seq profiles at sub-tissue resolution	R1	null	illumina	ars_ucd1	97.79	42091993	4.64961	PAIRED	1
PRJNA1017964	null	HTIR03964	midriff	A02	3	70	15	A02.03.070.15	tissue	midriff	chest muscle	muscle	exercise system	juvenile	female	Bovidae	Bos taurus	Chinese Holstein cattle	healthy	null	null	null	null	a large-scale transcriptome atlas based on 8 * 110 self-generated RNA-seq profiles at sub-tissue resolution	R2	null	illumina	ars_ucd1	95.95	34295482	3.78839	PAIRED	1
PRJNA1017964	null	HTIR03966	obliquus externus abdominis	A02	3	80	5	A02.03.080.05	tissue	obliquus externus abdominis	abdominal muscle	muscle	exercise system	juvenile	female	Bovidae	Bos taurus	Chinese Holstein cattle	healthy	null	null	null	null	a large-scale transcriptome atlas based on 8 * 110 self-generated RNA-seq profiles at sub-tissue resolution	R1	null	illumina	ars_ucd1	97.59	27560984	3.04447	PAIRED	1
PRJNA1017964	null	HTIR03967	obliquus externus abdominis	A02	3	80	5	A02.03.080.05	tissue	obliquus externus abdominis	abdominal muscle	muscle	exercise system	juvenile	female	Bovidae	Bos taurus	Chinese Holstein cattle	healthy	null	null	null	null	a large-scale transcriptome atlas based on 8 * 110 self-generated RNA-seq profiles at sub-tissue resolution	R2	null	illumina	ars_ucd1	95.93	32868916	3.6308	PAIRED	1
PRJNA1017964	null	HTIR03969	lateral rectus abdominis	A02	3	80	30	A02.03.080.30	tissue	lateral rectus abdominis	abdominal muscle	muscle	exercise system	juvenile	female	Bovidae	Bos taurus	Chinese Holstein cattle	healthy	null	null	null	null	a large-scale transcriptome atlas based on 8 * 110 self-generated RNA-seq profiles at sub-tissue resolution	R1	null	illumina	ars_ucd1	97.17	41826391	4.62028	PAIRED	1
PRJNA1017964	null	HTIR03970	lateral rectus abdominis	A02	3	80	30	A02.03.080.30	tissue	lateral rectus abdominis	abdominal muscle	muscle	exercise system	juvenile	female	Bovidae	Bos taurus	Chinese Holstein cattle	healthy	null	null	null	null	a large-scale transcriptome atlas based on 8 * 110 self-generated RNA-seq profiles at sub-tissue resolution	R2	null	illumina	ars_ucd1	94.48	26949363	2.97691	PAIRED	1
PRJNA1017964	null	HTIR03972	medial rectus abdominis	A02	3	80	35	A02.03.080.35	tissue	medial rectus abdominis	abdominal muscle	muscle	exercise system	juvenile	female	Bovidae	Bos taurus	Chinese Holstein cattle	healthy	null	null	null	null	a large-scale transcriptome atlas based on 8 * 110 self-generated RNA-seq profiles at sub-tissue resolution	R1	null	illumina	ars_ucd1	97.56	32473745	3.58715	PAIRED	1
PRJNA1017964	null	HTIR03973	medial rectus abdominis	A02	3	80	35	A02.03.080.35	tissue	medial rectus abdominis	abdominal muscle	muscle	exercise system	juvenile	female	Bovidae	Bos taurus	Chinese Holstein cattle	healthy	null	null	null	null	a large-scale transcriptome atlas based on 8 * 110 self-generated RNA-seq profiles at sub-tissue resolution	R2	null	illumina	ars_ucd1	97.68	24218421	2.67524	PAIRED	1
PRJNA1017964	null	HTIR03975	gluteal muscle	A02	3	110	10	A02.03.110.10	tissue	superficial gluteal muscle	hip muscle	muscle	exercise system	juvenile	female	Bovidae	Bos taurus	Chinese Holstein cattle	healthy	null	null	null	null	a large-scale transcriptome atlas based on 8 * 110 self-generated RNA-seq profiles at sub-tissue resolution	R1	null	illumina	ars_ucd1	97.41	36303004	4.01014	PAIRED	1
PRJNA1017964	null	HTIR03976	gluteal muscle	A02	3	110	10	A02.03.110.10	tissue	superficial gluteal muscle	hip muscle	muscle	exercise system	juvenile	female	Bovidae	Bos taurus	Chinese Holstein cattle	healthy	null	null	null	null	a large-scale transcriptome atlas based on 8 * 110 self-generated RNA-seq profiles at sub-tissue resolution	R2	null	illumina	ars_ucd1	95.92	40930491	4.52131	PAIRED	1
PRJNA1017964	null	HTIR03978	middle gluteal muscle	A02	3	110	15	A02.03.110.15	tissue	middle gluteal muscle	hip muscle	muscle	exercise system	juvenile	female	Bovidae	Bos taurus	Chinese Holstein cattle	healthy	null	null	null	null	a large-scale transcriptome atlas based on 8 * 110 self-generated RNA-seq profiles at sub-tissue resolution	R1	null	illumina	ars_ucd1	97.38	41794962	4.6168	PAIRED	1
PRJNA1017964	null	HTIR03979	middle gluteal muscle	A02	3	110	15	A02.03.110.15	tissue	middle gluteal muscle	hip muscle	muscle	exercise system	juvenile	female	Bovidae	Bos taurus	Chinese Holstein cattle	healthy	null	null	null	null	a large-scale transcriptome atlas based on 8 * 110 self-generated RNA-seq profiles at sub-tissue resolution	R2	null	illumina	ars_ucd1	95.4	28755420	3.17641	PAIRED	1
PRJNA1017964	null	HTIR03981	gluteus femoris biceps	A02	3	120	5	A02.03.120.05	tissue	gluteus femoris biceps	femoral muscle	muscle	exercise system	juvenile	female	Bovidae	Bos taurus	Chinese Holstein cattle	healthy	null	null	null	null	a large-scale transcriptome atlas based on 8 * 110 self-generated RNA-seq profiles at sub-tissue resolution	R1	null	illumina	ars_ucd1	97.06	43169634	4.76865	PAIRED	1
PRJNA1017964	null	HTIR03982	gluteus femoris biceps	A02	3	120	5	A02.03.120.05	tissue	gluteus femoris biceps	femoral muscle	muscle	exercise system	juvenile	female	Bovidae	Bos taurus	Chinese Holstein cattle	healthy	null	null	null	null	a large-scale transcriptome atlas based on 8 * 110 self-generated RNA-seq profiles at sub-tissue resolution	R2	null	illumina	ars_ucd1	94.9	28902364	3.19265	PAIRED	1
PRJNA1017964	null	HTIR03984	tensor fascia lata	A02	3	120	20	A02.03.120.20	tissue	tensor fascia lata	femoral muscle	muscle	exercise system	juvenile	female	Bovidae	Bos taurus	Chinese Holstein cattle	healthy	null	null	null	null	a large-scale transcriptome atlas based on 8 * 110 self-generated RNA-seq profiles at sub-tissue resolution	R1	null	illumina	ars_ucd1	97.81	40191446	4.43967	PAIRED	1
PRJNA1017964	null	HTIR03985	tensor fascia lata	A02	3	120	20	A02.03.120.20	tissue	tensor fascia lata	femoral muscle	muscle	exercise system	juvenile	female	Bovidae	Bos taurus	Chinese Holstein cattle	healthy	null	null	null	null	a large-scale transcriptome atlas based on 8 * 110 self-generated RNA-seq profiles at sub-tissue resolution	R2	null	illumina	ars_ucd1	96.1	28120826	3.10632	PAIRED	1
PRJNA1017964	null	HTIR03987	quadriceps femoris	A02	3	120	25	A02.03.120.25	tissue	quadriceps femoris	femoral muscle	muscle	exercise system	juvenile	female	Bovidae	Bos taurus	Chinese Holstein cattle	healthy	null	null	null	null	a large-scale transcriptome atlas based on 8 * 110 self-generated RNA-seq profiles at sub-tissue resolution	R1	null	illumina	ars_ucd1	97.43	35917103	3.96752	PAIRED	1
PRJNA1017964	null	HTIR03988	quadriceps femoris	A02	3	120	25	A02.03.120.25	tissue	quadriceps femoris	femoral muscle	muscle	exercise system	juvenile	female	Bovidae	Bos taurus	Chinese Holstein cattle	healthy	null	null	null	null	a large-scale transcriptome atlas based on 8 * 110 self-generated RNA-seq profiles at sub-tissue resolution	R2	null	illumina	ars_ucd1	95.54	38021009	4.19992	PAIRED	1
PRJNA1017964	null	HTIR03990	extensor digitorum longus	A02	3	130	15	A02.03.130.15	tissue	extensor digitorum longus	calf and hindfoot muscles	muscle	exercise system	juvenile	female	Bovidae	Bos taurus	Chinese Holstein cattle	healthy	null	null	null	null	a large-scale transcriptome atlas based on 8 * 110 self-generated RNA-seq profiles at sub-tissue resolution	R1	null	illumina	ars_ucd1	97.35	36634565	4.04677	PAIRED	1
PRJNA1017964	null	HTIR03991	extensor digitorum longus	A02	3	130	15	A02.03.130.15	tissue	extensor digitorum longus	calf and hindfoot muscles	muscle	exercise system	juvenile	female	Bovidae	Bos taurus	Chinese Holstein cattle	healthy	null	null	null	null	a large-scale transcriptome atlas based on 8 * 110 self-generated RNA-seq profiles at sub-tissue resolution	R2	null	illumina	ars_ucd1	95.79	38240230	4.22414	PAIRED	1
PRJNA1017964	null	HTIR03993	tail muscle	A02	3	140	0	A02.03.140.00	tissue	tail muscle	tail muscle	muscle	exercise system	juvenile	female	Bovidae	Bos taurus	Chinese Holstein cattle	healthy	null	null	null	null	a large-scale transcriptome atlas based on 8 * 110 self-generated RNA-seq profiles at sub-tissue resolution	R1	null	illumina	ars_ucd1	97.24	32052020	3.54057	PAIRED	1
PRJNA1017964	null	HTIR03994	tail muscle	A02	3	140	0	A02.03.140.00	tissue	tail muscle	tail muscle	muscle	exercise system	juvenile	female	Bovidae	Bos taurus	Chinese Holstein cattle	healthy	null	null	null	null	a large-scale transcriptome atlas based on 8 * 110 self-generated RNA-seq profiles at sub-tissue resolution	R2	null	illumina	ars_ucd1	95.45	20736134	2.29058	PAIRED	1
PRJNA1017964	null	HTIR03996	tail fat	A02	3	140	5	A02.03.140.05	tissue	tail fat	tail muscle	muscle	exercise system	juvenile	female	Bovidae	Bos taurus	Chinese Holstein cattle	healthy	null	null	null	null	a large-scale transcriptome atlas based on 8 * 110 self-generated RNA-seq profiles at sub-tissue resolution	R1	null	illumina	ars_ucd1	94.09	25927050	2.86398	PAIRED	1
PRJNA1017964	null	HTIR03997	tail fat	A02	3	140	5	A02.03.140.05	tissue	tail fat	tail muscle	muscle	exercise system	juvenile	female	Bovidae	Bos taurus	Chinese Holstein cattle	healthy	null	null	null	null	a large-scale transcriptome atlas based on 8 * 110 self-generated RNA-seq profiles at sub-tissue resolution	R2	null	illumina	ars_ucd1	96.71	25430085	2.80909	PAIRED	1
PRJNA1017964	null	HTIR03999	lip	A03	1	0	0	A03.01.000.00	tissue	lip	lip	lip	digestive system	juvenile	female	Bovidae	Bos taurus	Chinese Holstein cattle	healthy	null	null	null	null	a large-scale transcriptome atlas based on 8 * 110 self-generated RNA-seq profiles at sub-tissue resolution	R1	null	illumina	ars_ucd1	96.76	24559858	2.71296	PAIRED	1
PRJNA1017964	null	HTIR04000	lip	A03	1	0	0	A03.01.000.00	tissue	lip	lip	lip	digestive system	juvenile	female	Bovidae	Bos taurus	Chinese Holstein cattle	healthy	null	null	null	null	a large-scale transcriptome atlas based on 8 * 110 self-generated RNA-seq profiles at sub-tissue resolution	R2	null	illumina	ars_ucd1	94.78	27955813	3.08809	PAIRED	1
PRJNA1017964	null	HTIR04002	apex linguae	A03	5	10	0	A03.05.010.00	tissue	apex linguae	apex linguae	tongue	digestive system	juvenile	female	Bovidae	Bos taurus	Chinese Holstein cattle	healthy	null	null	null	null	a large-scale transcriptome atlas based on 8 * 110 self-generated RNA-seq profiles at sub-tissue resolution	R1	null	illumina	ars_ucd1	96.27	22137899	2.44542	PAIRED	1
PRJNA1017964	null	HTIR04003	apex linguae	A03	5	10	0	A03.05.010.00	tissue	apex linguae	apex linguae	tongue	digestive system	juvenile	female	Bovidae	Bos taurus	Chinese Holstein cattle	healthy	null	null	null	null	a large-scale transcriptome atlas based on 8 * 110 self-generated RNA-seq profiles at sub-tissue resolution	R2	null	illumina	ars_ucd1	95.31	24693294	2.7277	PAIRED	1
PRJNA1017964	null	HTIR04005	corpus linguae	A03	5	20	0	A03.05.020.00	tissue	corpus linguae	corpus linguae	tongue	digestive system	juvenile	female	Bovidae	Bos taurus	Chinese Holstein cattle	healthy	null	null	null	null	a large-scale transcriptome atlas based on 8 * 110 self-generated RNA-seq profiles at sub-tissue resolution	R1	null	illumina	ars_ucd1	97.31	39317155	4.3431	PAIRED	1
PRJNA1017964	null	HTIR04006	corpus linguae	A03	5	20	0	A03.05.020.00	tissue	corpus linguae	corpus linguae	tongue	digestive system	juvenile	female	Bovidae	Bos taurus	Chinese Holstein cattle	healthy	null	null	null	null	a large-scale transcriptome atlas based on 8 * 110 self-generated RNA-seq profiles at sub-tissue resolution	R2	null	illumina	ars_ucd1	95.5	35434399	3.9142	PAIRED	1
PRJNA1017964	null	HTIR04008	cervical esophagus	A03	11	10	0	A03.11.010.00	tissue	cervical esophagus	cervical esophagus	esophagus	digestive system	juvenile	female	Bovidae	Bos taurus	Chinese Holstein cattle	healthy	null	null	null	null	a large-scale transcriptome atlas based on 8 * 110 self-generated RNA-seq profiles at sub-tissue resolution	R1	null	illumina	ars_ucd1	97.4	43594217	4.81556	PAIRED	1
PRJNA1017964	null	HTIR04009	cervical esophagus	A03	11	10	0	A03.11.010.00	tissue	cervical esophagus	cervical esophagus	esophagus	digestive system	juvenile	female	Bovidae	Bos taurus	Chinese Holstein cattle	healthy	null	null	null	null	a large-scale transcriptome atlas based on 8 * 110 self-generated RNA-seq profiles at sub-tissue resolution	R2	null	illumina	ars_ucd1	95.71	25868236	2.85749	PAIRED	1
PRJNA1017964	null	HTIR04011	thoracic esophagus	A03	11	20	0	A03.11.020.00	tissue	thoracic esophagus	thoracic esophagus	esophagus	digestive system	juvenile	female	Bovidae	Bos taurus	Chinese Holstein cattle	healthy	null	null	null	null	a large-scale transcriptome atlas based on 8 * 110 self-generated RNA-seq profiles at sub-tissue resolution	R1	null	illumina	ars_ucd1	95.15	38739836	4.27932	PAIRED	1
PRJNA1017964	null	HTIR04012	thoracic esophagus	A03	11	20	0	A03.11.020.00	tissue	thoracic esophagus	thoracic esophagus	esophagus	digestive system	juvenile	female	Bovidae	Bos taurus	Chinese Holstein cattle	healthy	null	null	null	null	a large-scale transcriptome atlas based on 8 * 110 self-generated RNA-seq profiles at sub-tissue resolution	R2	null	illumina	ars_ucd1	93.5	30439651	3.36246	PAIRED	1
PRJNA1017964	null	HTIR04014	rumen dorsal sac	A03	12	10	10	A03.12.010.10	tissue	rumen dorsal sac	rumen	ruminant stomach	digestive system	juvenile	female	Bovidae	Bos taurus	Chinese Holstein cattle	healthy	null	null	null	null	a large-scale transcriptome atlas based on 8 * 110 self-generated RNA-seq profiles at sub-tissue resolution	R1	null	illumina	ars_ucd1	97.19	44179983	4.88026	PAIRED	1
PRJNA1017964	null	HTIR04015	rumen dorsal sac	A03	12	10	10	A03.12.010.10	tissue	rumen dorsal sac	rumen	ruminant stomach	digestive system	juvenile	female	Bovidae	Bos taurus	Chinese Holstein cattle	healthy	null	null	null	null	a large-scale transcriptome atlas based on 8 * 110 self-generated RNA-seq profiles at sub-tissue resolution	R2	null	illumina	ars_ucd1	95.2	38981079	4.30597	PAIRED	1
PRJNA1017964	null	HTIR04017	rumen ventral sac	A03	12	10	15	A03.12.010.15	tissue	rumen ventral sac	rumen	ruminant stomach	digestive system	juvenile	female	Bovidae	Bos taurus	Chinese Holstein cattle	healthy	null	null	null	null	a large-scale transcriptome atlas based on 8 * 110 self-generated RNA-seq profiles at sub-tissue resolution	R1	null	illumina	ars_ucd1	97.48	32937520	3.63838	PAIRED	1
PRJNA1017964	null	HTIR04018	rumen ventral sac	A03	12	10	15	A03.12.010.15	tissue	rumen ventral sac	rumen	ruminant stomach	digestive system	juvenile	female	Bovidae	Bos taurus	Chinese Holstein cattle	healthy	null	null	null	null	a large-scale transcriptome atlas based on 8 * 110 self-generated RNA-seq profiles at sub-tissue resolution	R2	null	illumina	ars_ucd1	95.6	34108154	3.76769	PAIRED	1
PRJNA1017964	null	HTIR04020	rumen predorsum blind sac	A03	12	10	20	A03.12.010.20	tissue	rumen predorsum blind sac	rumen	ruminant stomach	digestive system	juvenile	female	Bovidae	Bos taurus	Chinese Holstein cattle	healthy	null	null	null	null	a large-scale transcriptome atlas based on 8 * 110 self-generated RNA-seq profiles at sub-tissue resolution	R1	null	illumina	ars_ucd1	96.86	40393261	4.46197	PAIRED	1
PRJNA1017964	null	HTIR04021	rumen predorsum blind sac	A03	12	10	20	A03.12.010.20	tissue	rumen predorsum blind sac	rumen	ruminant stomach	digestive system	juvenile	female	Bovidae	Bos taurus	Chinese Holstein cattle	healthy	null	null	null	null	a large-scale transcriptome atlas based on 8 * 110 self-generated RNA-seq profiles at sub-tissue resolution	R2	null	illumina	ars_ucd1	94.12	32104025	3.54631	PAIRED	1
PRJNA1017964	null	HTIR04023	rumen venter posterior blind sac	A03	12	10	25	A03.12.010.25	tissue	rumen venter posterior blind sac	rumen	ruminant stomach	digestive system	juvenile	female	Bovidae	Bos taurus	Chinese Holstein cattle	healthy	null	null	null	null	a large-scale transcriptome atlas based on 8 * 110 self-generated RNA-seq profiles at sub-tissue resolution	R1	null	illumina	ars_ucd1	96.14	44353021	4.89938	PAIRED	1
PRJNA1017964	null	HTIR04024	rumen venter posterior blind sac	A03	12	10	25	A03.12.010.25	tissue	rumen venter posterior blind sac	rumen	ruminant stomach	digestive system	juvenile	female	Bovidae	Bos taurus	Chinese Holstein cattle	healthy	null	null	null	null	a large-scale transcriptome atlas based on 8 * 110 self-generated RNA-seq profiles at sub-tissue resolution	R2	null	illumina	ars_ucd1	94.51	38616924	4.26575	PAIRED	1
PRJNA1017964	null	HTIR04026	reticulum	A03	12	20	0	A03.12.020.00	tissue	reticulum	reticulum	ruminant stomach	digestive system	juvenile	female	Bovidae	Bos taurus	Chinese Holstein cattle	healthy	null	null	null	null	a large-scale transcriptome atlas based on 8 * 110 self-generated RNA-seq profiles at sub-tissue resolution	R1	null	illumina	ars_ucd1	96.14	46949849	5.18623	PAIRED	1
PRJNA1017964	null	HTIR04027	reticulum	A03	12	20	0	A03.12.020.00	tissue	reticulum	reticulum	ruminant stomach	digestive system	juvenile	female	Bovidae	Bos taurus	Chinese Holstein cattle	healthy	null	null	null	null	a large-scale transcriptome atlas based on 8 * 110 self-generated RNA-seq profiles at sub-tissue resolution	R2	null	illumina	ars_ucd1	94.42	41294745	4.56155	PAIRED	1
PRJNA1017964	null	HTIR04029	abomasum	A03	12	40	0	A03.12.040.00	tissue	abomasum	abomasum	ruminant stomach	digestive system	juvenile	female	Bovidae	Bos taurus	Chinese Holstein cattle	healthy	null	null	null	null	a large-scale transcriptome atlas based on 8 * 110 self-generated RNA-seq profiles at sub-tissue resolution	R1	null	illumina	ars_ucd1	95.19	41928011	4.6315	PAIRED	1
PRJNA1017964	null	HTIR04030	abomasum	A03	12	40	0	A03.12.040.00	tissue	abomasum	abomasum	ruminant stomach	digestive system	juvenile	female	Bovidae	Bos taurus	Chinese Holstein cattle	healthy	null	null	null	null	a large-scale transcriptome atlas based on 8 * 110 self-generated RNA-seq profiles at sub-tissue resolution	R2	null	illumina	ars_ucd1	93.09	36163194	3.9947	PAIRED	1
PRJNA1017964	null	HTIR04033	duodenum	A03	14	10	0	A03.14.010.00	tissue	duodenum	duodenum	intestines	digestive system	juvenile	female	Bovidae	Bos taurus	Chinese Holstein cattle	healthy	null	null	null	null	a large-scale transcriptome atlas based on 8 * 110 self-generated RNA-seq profiles at sub-tissue resolution	R1	null	illumina	ars_ucd1	92.72	21128165	2.33388	PAIRED	1
PRJNA1017964	null	HTIR04034	duodenum	A03	14	10	0	A03.14.010.00	tissue	duodenum	duodenum	intestines	digestive system	juvenile	female	Bovidae	Bos taurus	Chinese Holstein cattle	healthy	null	null	null	null	a large-scale transcriptome atlas based on 8 * 110 self-generated RNA-seq profiles at sub-tissue resolution	R2	null	illumina	ars_ucd1	92.06	39034732	4.3119	PAIRED	1
PRJNA1017964	null	HTIR04044	jejunum	A03	14	20	0	A03.14.020.00	tissue	jejunum	jejunum	intestines	digestive system	juvenile	female	Bovidae	Bos taurus	Chinese Holstein cattle	healthy	null	null	null	null	a large-scale transcriptome atlas based on 8 * 110 self-generated RNA-seq profiles at sub-tissue resolution	R1	null	illumina	ars_ucd1	92.38	39493338	4.36256	PAIRED	1
PRJNA1017964	null	HTIR04045	jejunum	A03	14	20	0	A03.14.020.00	tissue	jejunum	jejunum	intestines	digestive system	juvenile	female	Bovidae	Bos taurus	Chinese Holstein cattle	healthy	null	null	null	null	a large-scale transcriptome atlas based on 8 * 110 self-generated RNA-seq profiles at sub-tissue resolution	R2	null	illumina	ars_ucd1	90.45	37154788	4.10424	PAIRED	1
PRJNA1017964	null	HTIR04047	ileum	A03	14	30	0	A03.14.030.00	tissue	ileum	ileum	intestines	digestive system	juvenile	female	Bovidae	Bos taurus	Chinese Holstein cattle	healthy	null	null	null	null	a large-scale transcriptome atlas based on 8 * 110 self-generated RNA-seq profiles at sub-tissue resolution	R1	null	illumina	ars_ucd1	94.76	43598244	4.816	PAIRED	1
PRJNA1017964	null	HTIR04048	ileum	A03	14	30	0	A03.14.030.00	tissue	ileum	ileum	intestines	digestive system	juvenile	female	Bovidae	Bos taurus	Chinese Holstein cattle	healthy	null	null	null	null	a large-scale transcriptome atlas based on 8 * 110 self-generated RNA-seq profiles at sub-tissue resolution	R2	null	illumina	ars_ucd1	92.95	37384100	4.12957	PAIRED	1
PRJNA1017964	null	HTIR04050	caecum	A03	14	40	0	A03.14.040.00	tissue	caecum	caecum	intestines	digestive system	juvenile	female	Bovidae	Bos taurus	Chinese Holstein cattle	healthy	null	null	null	null	a large-scale transcriptome atlas based on 8 * 110 self-generated RNA-seq profiles at sub-tissue resolution	R1	null	illumina	ars_ucd1	94.16	38799346	4.2859	PAIRED	1
PRJNA1017964	null	HTIR04051	caecum	A03	14	40	0	A03.14.040.00	tissue	caecum	caecum	intestines	digestive system	juvenile	female	Bovidae	Bos taurus	Chinese Holstein cattle	healthy	null	null	null	null	a large-scale transcriptome atlas based on 8 * 110 self-generated RNA-seq profiles at sub-tissue resolution	R2	null	illumina	ars_ucd1	92.41	36940113	4.08052	PAIRED	1
PRJNA1017964	null	HTIR04053	colon	A03	14	50	0	A03.14.050.00	tissue	colon	colon	intestines	digestive system	juvenile	female	Bovidae	Bos taurus	Chinese Holstein cattle	healthy	null	null	null	null	a large-scale transcriptome atlas based on 8 * 110 self-generated RNA-seq profiles at sub-tissue resolution	R1	null	illumina	ars_ucd1	94.82	40197836	4.44038	PAIRED	1
PRJNA1017964	null	HTIR04054	colon	A03	14	50	0	A03.14.050.00	tissue	colon	colon	intestines	digestive system	juvenile	female	Bovidae	Bos taurus	Chinese Holstein cattle	healthy	null	null	null	null	a large-scale transcriptome atlas based on 8 * 110 self-generated RNA-seq profiles at sub-tissue resolution	R2	null	illumina	ars_ucd1	93.07	24310511	2.68542	PAIRED	1
PRJNA1017964	null	HTIR04056	rectum	A03	14	60	0	A03.14.060.00	tissue	rectum	rectum	intestines	digestive system	juvenile	female	Bovidae	Bos taurus	Chinese Holstein cattle	healthy	null	null	null	null	a large-scale transcriptome atlas based on 8 * 110 self-generated RNA-seq profiles at sub-tissue resolution	R1	null	illumina	ars_ucd1	94.65	32054705	3.54086	PAIRED	1
PRJNA1017964	null	HTIR04057	rectum	A03	14	60	0	A03.14.060.00	tissue	rectum	rectum	intestines	digestive system	juvenile	female	Bovidae	Bos taurus	Chinese Holstein cattle	healthy	null	null	null	null	a large-scale transcriptome atlas based on 8 * 110 self-generated RNA-seq profiles at sub-tissue resolution	R2	null	illumina	ars_ucd1	93.65	37102012	4.09841	PAIRED	1
PRJNA1017964	null	HTIR04069	gall bladder	A03	15	20	0	A03.15.020.00	tissue	gall bladder	gall bladder	liver	digestive system	juvenile	female	Bovidae	Bos taurus	Chinese Holstein cattle	healthy	null	null	null	null	a large-scale transcriptome atlas based on 8 * 110 self-generated RNA-seq profiles at sub-tissue resolution	R1	null	illumina	ars_ucd1	94.36	29407035	3.24839	PAIRED	1
PRJNA1017964	null	HTIR04070	gall bladder	A03	15	20	0	A03.15.020.00	tissue	gall bladder	gall bladder	liver	digestive system	juvenile	female	Bovidae	Bos taurus	Chinese Holstein cattle	healthy	null	null	null	null	a large-scale transcriptome atlas based on 8 * 110 self-generated RNA-seq profiles at sub-tissue resolution	R2	null	illumina	ars_ucd1	93.24	42053593	4.64537	PAIRED	1
PRJNA1017964	null	HTIR04072	lobus hepatic dexter	A03	15	40	10	A03.15.040.10	tissue	lobus hepatic dexter	lobe of liver	liver	digestive system	juvenile	female	Bovidae	Bos taurus	Chinese Holstein cattle	healthy	null	null	null	null	a large-scale transcriptome atlas based on 8 * 110 self-generated RNA-seq profiles at sub-tissue resolution	R1	null	illumina	ars_ucd1	93.47	24506153	2.70703	PAIRED	1
PRJNA1017964	null	HTIR04073	lobus hepatic dexter	A03	15	40	10	A03.15.040.10	tissue	lobus hepatic dexter	lobe of liver	liver	digestive system	juvenile	female	Bovidae	Bos taurus	Chinese Holstein cattle	healthy	null	null	null	null	a large-scale transcriptome atlas based on 8 * 110 self-generated RNA-seq profiles at sub-tissue resolution	R2	null	illumina	ars_ucd1	95.29	34798748	3.84398	PAIRED	1
PRJNA1017964	null	HTIR04075	lobus hepatic sinister	A03	15	40	15	A03.15.040.15	tissue	lobus hepatic sinister	lobe of liver	liver	digestive system	juvenile	female	Bovidae	Bos taurus	Chinese Holstein cattle	healthy	null	null	null	null	a large-scale transcriptome atlas based on 8 * 110 self-generated RNA-seq profiles at sub-tissue resolution	R1	null	illumina	ars_ucd1	96.84	29774108	3.28894	PAIRED	1
PRJNA1017964	null	HTIR04076	lobus hepatic sinister	A03	15	40	15	A03.15.040.15	tissue	lobus hepatic sinister	lobe of liver	liver	digestive system	juvenile	female	Bovidae	Bos taurus	Chinese Holstein cattle	healthy	null	null	null	null	a large-scale transcriptome atlas based on 8 * 110 self-generated RNA-seq profiles at sub-tissue resolution	R2	null	illumina	ars_ucd1	95.86	40436330	4.46672	PAIRED	1
PRJNA1017964	null	HTIR04078	lobus quadratus hepatis	A03	15	40	20	A03.15.040.20	tissue	lobus quadratus hepatis	lobe of liver	liver	digestive system	juvenile	female	Bovidae	Bos taurus	Chinese Holstein cattle	healthy	null	null	null	null	a large-scale transcriptome atlas based on 8 * 110 self-generated RNA-seq profiles at sub-tissue resolution	R1	null	illumina	ars_ucd1	96.85	51562889	5.6958	PAIRED	1
PRJNA1017964	null	HTIR04079	lobus quadratus hepatis	A03	15	40	20	A03.15.040.20	tissue	lobus quadratus hepatis	lobe of liver	liver	digestive system	juvenile	female	Bovidae	Bos taurus	Chinese Holstein cattle	healthy	null	null	null	null	a large-scale transcriptome atlas based on 8 * 110 self-generated RNA-seq profiles at sub-tissue resolution	R2	null	illumina	ars_ucd1	97.6	56356034	6.22527	PAIRED	1
PRJNA1017964	null	HTIR04081	lobus spigelii hepatis	A03	15	40	25	A03.15.040.25	tissue	lobus spigelii hepatis	lobe of liver	liver	digestive system	juvenile	female	Bovidae	Bos taurus	Chinese Holstein cattle	healthy	null	null	null	null	a large-scale transcriptome atlas based on 8 * 110 self-generated RNA-seq profiles at sub-tissue resolution	R1	null	illumina	ars_ucd1	96.73	22148403	2.44658	PAIRED	1
PRJNA1017964	null	HTIR04082	lobus spigelii hepatis	A03	15	40	25	A03.15.040.25	tissue	lobus spigelii hepatis	lobe of liver	liver	digestive system	juvenile	female	Bovidae	Bos taurus	Chinese Holstein cattle	healthy	null	null	null	null	a large-scale transcriptome atlas based on 8 * 110 self-generated RNA-seq profiles at sub-tissue resolution	R2	null	illumina	ars_ucd1	95.62	36448848	4.02626	PAIRED	1
PRJNA1017964	null	HTIR04084	bile duct	A03	15	50	0	A03.15.050.00	tissue	bile duct	bile duct	liver	digestive system	juvenile	female	Bovidae	Bos taurus	Chinese Holstein cattle	healthy	null	null	null	null	a large-scale transcriptome atlas based on 8 * 110 self-generated RNA-seq profiles at sub-tissue resolution	R1	null	illumina	ars_ucd1	96.43	39094685	4.31852	PAIRED	1
PRJNA1017964	null	HTIR04085	bile duct	A03	15	50	0	A03.15.050.00	tissue	bile duct	bile duct	liver	digestive system	juvenile	female	Bovidae	Bos taurus	Chinese Holstein cattle	healthy	null	null	null	null	a large-scale transcriptome atlas based on 8 * 110 self-generated RNA-seq profiles at sub-tissue resolution	R2	null	illumina	ars_ucd1	95.46	36716538	4.05582	PAIRED	1
PRJNA1017964	null	HTIR04087	pancreas	A03	16	0	0	A03.16.000.00	tissue	pancreas	pancreas	pancreas	digestive system	juvenile	female	Bovidae	Bos taurus	Chinese Holstein cattle	healthy	null	null	null	null	a large-scale transcriptome atlas based on 8 * 110 self-generated RNA-seq profiles at sub-tissue resolution	R1	null	illumina	ars_ucd1	97.7	27374634	3.02389	PAIRED	1
PRJNA1017964	null	HTIR04088	pancreas	A03	16	0	0	A03.16.000.00	tissue	pancreas	pancreas	pancreas	digestive system	juvenile	female	Bovidae	Bos taurus	Chinese Holstein cattle	healthy	null	null	null	null	a large-scale transcriptome atlas based on 8 * 110 self-generated RNA-seq profiles at sub-tissue resolution	R2	null	illumina	ars_ucd1	96.79	27883091	3.08005	PAIRED	1
PRJNA1017964	null	HTIR04091	laryngeal muscle	A04	3	50	0	A04.03.050.00	tissue	laryngeal muscle	laryngeal muscle	throat	respiratory system	juvenile	female	Bovidae	Bos taurus	Chinese Holstein cattle	healthy	null	null	null	null	a large-scale transcriptome atlas based on 8 * 110 self-generated RNA-seq profiles at sub-tissue resolution	R1	null	illumina	ars_ucd1	97.53	34459825	3.80654	PAIRED	1
PRJNA1017964	null	HTIR04092	laryngeal muscle	A04	3	50	0	A04.03.050.00	tissue	laryngeal muscle	laryngeal muscle	throat	respiratory system	juvenile	female	Bovidae	Bos taurus	Chinese Holstein cattle	healthy	null	null	null	null	a large-scale transcriptome atlas based on 8 * 110 self-generated RNA-seq profiles at sub-tissue resolution	R2	null	illumina	ars_ucd1	96.7	23464672	2.59198	PAIRED	1
PRJNA1017964	null	HTIR04094	laryngeal hose	A04	3	80	0	A04.03.080.00	tissue	laryngeal hose	laryngeal hose	throat	respiratory system	juvenile	female	Bovidae	Bos taurus	Chinese Holstein cattle	healthy	null	null	null	null	a large-scale transcriptome atlas based on 8 * 110 self-generated RNA-seq profiles at sub-tissue resolution	R1	null	illumina	ars_ucd1	94.16	48057215	5.30855	PAIRED	1
PRJNA1017964	null	HTIR04095	laryngeal hose	A04	3	80	0	A04.03.080.00	tissue	laryngeal hose	laryngeal hose	throat	respiratory system	juvenile	female	Bovidae	Bos taurus	Chinese Holstein cattle	healthy	null	null	null	null	a large-scale transcriptome atlas based on 8 * 110 self-generated RNA-seq profiles at sub-tissue resolution	R2	null	illumina	ars_ucd1	93.08	47743601	5.27391	PAIRED	1
PRJNA1017964	null	HTIR04097	trachea	A04	4	0	0	A04.04.000.00	tissue	trachea	trachea	trachea	respiratory system	juvenile	female	Bovidae	Bos taurus	Chinese Holstein cattle	healthy	null	null	null	null	a large-scale transcriptome atlas based on 8 * 110 self-generated RNA-seq profiles at sub-tissue resolution	R1	null	illumina	ars_ucd1	96.55	40950682	4.52354	PAIRED	1
PRJNA1017964	null	HTIR04098	trachea	A04	4	0	0	A04.04.000.00	tissue	trachea	trachea	trachea	respiratory system	juvenile	female	Bovidae	Bos taurus	Chinese Holstein cattle	healthy	null	null	null	null	a large-scale transcriptome atlas based on 8 * 110 self-generated RNA-seq profiles at sub-tissue resolution	R2	null	illumina	ars_ucd1	95.81	25422485	2.80825	PAIRED	1
PRJNA1017964	null	HTIR04100	lobus superior pulmonis dextri	A04	6	10	0	A04.06.010.00	tissue	lobus superior pulmonis dextri	lobus superior pulmonis dextri	lung	respiratory system	juvenile	female	Bovidae	Bos taurus	Chinese Holstein cattle	healthy	null	null	null	null	a large-scale transcriptome atlas based on 8 * 110 self-generated RNA-seq profiles at sub-tissue resolution	R1	null	illumina	ars_ucd1	96.08	44737022	4.94179	PAIRED	1
PRJNA1017964	null	HTIR04101	lobus superior pulmonis dextri	A04	6	10	0	A04.06.010.00	tissue	lobus superior pulmonis dextri	lobus superior pulmonis dextri	lung	respiratory system	juvenile	female	Bovidae	Bos taurus	Chinese Holstein cattle	healthy	null	null	null	null	a large-scale transcriptome atlas based on 8 * 110 self-generated RNA-seq profiles at sub-tissue resolution	R2	null	illumina	ars_ucd1	95.08	42392992	4.68286	PAIRED	1
PRJNA1017964	null	HTIR04103	lobus medius pulmonis dextri	A04	6	20	0	A04.06.020.00	tissue	lobus medius pulmonis dextri	lobus medius pulmonis dextri	lung	respiratory system	juvenile	female	Bovidae	Bos taurus	Chinese Holstein cattle	healthy	null	null	null	null	a large-scale transcriptome atlas based on 8 * 110 self-generated RNA-seq profiles at sub-tissue resolution	R1	null	illumina	ars_ucd1	96.21	31174619	3.44365	PAIRED	1
PRJNA1017964	null	HTIR04104	lobus medius pulmonis dextri	A04	6	20	0	A04.06.020.00	tissue	lobus medius pulmonis dextri	lobus medius pulmonis dextri	lung	respiratory system	juvenile	female	Bovidae	Bos taurus	Chinese Holstein cattle	healthy	null	null	null	null	a large-scale transcriptome atlas based on 8 * 110 self-generated RNA-seq profiles at sub-tissue resolution	R2	null	illumina	ars_ucd1	95.17	31117346	3.43732	PAIRED	1
PRJNA1017964	null	HTIR04106	lobus inferior pulmonis dextri	A04	6	30	0	A04.06.030.00	tissue	lobus inferior pulmonis dextri	lobus inferior pulmonis dextri	lung	respiratory system	juvenile	female	Bovidae	Bos taurus	Chinese Holstein cattle	healthy	null	null	null	null	a large-scale transcriptome atlas based on 8 * 110 self-generated RNA-seq profiles at sub-tissue resolution	R1	null	illumina	ars_ucd1	96.74	22493694	2.48472	PAIRED	1
PRJNA1017964	null	HTIR04107	lobus inferior pulmonis dextri	A04	6	30	0	A04.06.030.00	tissue	lobus inferior pulmonis dextri	lobus inferior pulmonis dextri	lung	respiratory system	juvenile	female	Bovidae	Bos taurus	Chinese Holstein cattle	healthy	null	null	null	null	a large-scale transcriptome atlas based on 8 * 110 self-generated RNA-seq profiles at sub-tissue resolution	R2	null	illumina	ars_ucd1	95.71	36979566	4.08488	PAIRED	1
PRJNA1017964	null	HTIR04109	auxiliary lobe	A04	6	70	0	A04.06.070.00	tissue	auxiliary lobe	auxiliary lobe	lung	respiratory system	juvenile	female	Bovidae	Bos taurus	Chinese Holstein cattle	healthy	null	null	null	null	a large-scale transcriptome atlas based on 8 * 110 self-generated RNA-seq profiles at sub-tissue resolution	R1	null	illumina	ars_ucd1	95.98	38579121	4.26157	PAIRED	1
PRJNA1017964	null	HTIR04110	auxiliary lobe	A04	6	70	0	A04.06.070.00	tissue	auxiliary lobe	auxiliary lobe	lung	respiratory system	juvenile	female	Bovidae	Bos taurus	Chinese Holstein cattle	healthy	null	null	null	null	a large-scale transcriptome atlas based on 8 * 110 self-generated RNA-seq profiles at sub-tissue resolution	R2	null	illumina	ars_ucd1	94.88	36495949	4.03146	PAIRED	1
PRJNA1017964	null	HTIR04112	renal fat sac	A05	1	10	0	A05.01.010.00	tissue	renal fat sac	renal fat sac	kidney	urinary system	juvenile	female	Bovidae	Bos taurus	Chinese Holstein cattle	healthy	null	null	null	null	a large-scale transcriptome atlas based on 8 * 110 self-generated RNA-seq profiles at sub-tissue resolution	R1	null	illumina	ars_ucd1	96.63	23305074	2.57435	PAIRED	1
PRJNA1017964	null	HTIR04113	renal fat sac	A05	1	10	0	A05.01.010.00	tissue	renal fat sac	renal fat sac	kidney	urinary system	juvenile	female	Bovidae	Bos taurus	Chinese Holstein cattle	healthy	null	null	null	null	a large-scale transcriptome atlas based on 8 * 110 self-generated RNA-seq profiles at sub-tissue resolution	R2	null	illumina	ars_ucd1	96.47	20779760	2.2954	PAIRED	1
PRJNA1017964	null	HTIR04115	renal cortex	A05	1	50	0	A05.01.050.00	tissue	renal cortex	renal cortex	kidney	urinary system	juvenile	female	Bovidae	Bos taurus	Chinese Holstein cattle	healthy	null	null	null	null	a large-scale transcriptome atlas based on 8 * 110 self-generated RNA-seq profiles at sub-tissue resolution	R1	null	illumina	ars_ucd1	96.61	34213140	3.77929	PAIRED	1
PRJNA1017964	null	HTIR04116	renal cortex	A05	1	50	0	A05.01.050.00	tissue	renal cortex	renal cortex	kidney	urinary system	juvenile	female	Bovidae	Bos taurus	Chinese Holstein cattle	healthy	null	null	null	null	a large-scale transcriptome atlas based on 8 * 110 self-generated RNA-seq profiles at sub-tissue resolution	R2	null	illumina	ars_ucd1	95.46	35470481	3.91818	PAIRED	1
PRJNA1017964	null	HTIR04118	renal medulla	A05	1	60	0	A05.01.060.00	tissue	renal medulla	renal medulla	kidney	urinary system	juvenile	female	Bovidae	Bos taurus	Chinese Holstein cattle	healthy	null	null	null	null	a large-scale transcriptome atlas based on 8 * 110 self-generated RNA-seq profiles at sub-tissue resolution	R1	null	illumina	ars_ucd1	97.06	29490905	3.25766	PAIRED	1
PRJNA1017964	null	HTIR04119	renal medulla	A05	1	60	0	A05.01.060.00	tissue	renal medulla	renal medulla	kidney	urinary system	juvenile	female	Bovidae	Bos taurus	Chinese Holstein cattle	healthy	null	null	null	null	a large-scale transcriptome atlas based on 8 * 110 self-generated RNA-seq profiles at sub-tissue resolution	R2	null	illumina	ars_ucd1	95.97	38102469	4.20892	PAIRED	1
PRJNA1017964	null	HTIR04121	ureter	A05	2	10	0	A05.02.010.00	tissue	ureter	ureter	ureter	urinary system	juvenile	female	Bovidae	Bos taurus	Chinese Holstein cattle	healthy	null	null	null	null	a large-scale transcriptome atlas based on 8 * 110 self-generated RNA-seq profiles at sub-tissue resolution	R1	null	illumina	ars_ucd1	95.82	24948147	2.75585	PAIRED	1
PRJNA1017964	null	HTIR04122	ureter	A05	2	10	0	A05.02.010.00	tissue	ureter	ureter	ureter	urinary system	juvenile	female	Bovidae	Bos taurus	Chinese Holstein cattle	healthy	null	null	null	null	a large-scale transcriptome atlas based on 8 * 110 self-generated RNA-seq profiles at sub-tissue resolution	R2	null	illumina	ars_ucd1	96.4	36114794	3.98935	PAIRED	1
PRJNA1017964	null	HTIR04124	bladder	A05	3	0	0	A05.03.000.00	tissue	bladder	bladder	bladder	urinary system	juvenile	female	Bovidae	Bos taurus	Chinese Holstein cattle	healthy	null	null	null	null	a large-scale transcriptome atlas based on 8 * 110 self-generated RNA-seq profiles at sub-tissue resolution	R1	null	illumina	ars_ucd1	96.04	27959299	3.08847	PAIRED	1
PRJNA1017964	null	HTIR04125	bladder	A05	3	0	0	A05.03.000.00	tissue	bladder	bladder	bladder	urinary system	juvenile	female	Bovidae	Bos taurus	Chinese Holstein cattle	healthy	null	null	null	null	a large-scale transcriptome atlas based on 8 * 110 self-generated RNA-seq profiles at sub-tissue resolution	R2	null	illumina	ars_ucd1	95.59	40428131	4.46582	PAIRED	1
PRJNA1017964	null	HTIR04127	urethra	A05	4	0	0	A05.04.000.00	tissue	urethra	urethra	urethra	urinary system	juvenile	female	Bovidae	Bos taurus	Chinese Holstein cattle	healthy	null	null	null	null	a large-scale transcriptome atlas based on 8 * 110 self-generated RNA-seq profiles at sub-tissue resolution	R1	null	illumina	ars_ucd1	96.47	27234520	3.00841	PAIRED	1
PRJNA1017964	null	HTIR04128	urethra	A05	4	0	0	A05.04.000.00	tissue	urethra	urethra	urethra	urinary system	juvenile	female	Bovidae	Bos taurus	Chinese Holstein cattle	healthy	null	null	null	null	a large-scale transcriptome atlas based on 8 * 110 self-generated RNA-seq profiles at sub-tissue resolution	R2	null	illumina	ars_ucd1	95.37	27616318	3.05059	PAIRED	1
PRJNA1017964	null	HTIR04130	ovary	A06	1	0	0	A06.01.000.00	tissue	ovary	ovary	ovary	reproductive system	juvenile	female	Bovidae	Bos taurus	Chinese Holstein cattle	healthy	null	null	null	null	a large-scale transcriptome atlas based on 8 * 110 self-generated RNA-seq profiles at sub-tissue resolution	R1	null	illumina	ars_ucd1	96.3	28836668	3.18539	PAIRED	1
PRJNA1017964	null	HTIR04131	ovary	A06	1	0	0	A06.01.000.00	tissue	ovary	ovary	ovary	reproductive system	juvenile	female	Bovidae	Bos taurus	Chinese Holstein cattle	healthy	null	null	null	null	a large-scale transcriptome atlas based on 8 * 110 self-generated RNA-seq profiles at sub-tissue resolution	R2	null	illumina	ars_ucd1	95.11	29162302	3.22136	PAIRED	1
PRJNA1017964	null	HTIR04133	oviduct	A06	2	10	5	A06.02.010.05	tissue	oviduct	oviduct	oviduct	reproductive system	juvenile	female	Bovidae	Bos taurus	Chinese Holstein cattle	healthy	null	null	null	null	a large-scale transcriptome atlas based on 8 * 110 self-generated RNA-seq profiles at sub-tissue resolution	R1	null	illumina	ars_ucd1	96.89	23449369	2.59029	PAIRED	1
PRJNA1017964	null	HTIR04134	oviduct	A06	2	10	5	A06.02.010.05	tissue	oviduct	oviduct	oviduct	reproductive system	juvenile	female	Bovidae	Bos taurus	Chinese Holstein cattle	healthy	null	null	null	null	a large-scale transcriptome atlas based on 8 * 110 self-generated RNA-seq profiles at sub-tissue resolution	R2	null	illumina	ars_ucd1	95.87	32156883	3.55215	PAIRED	1
PRJNA1017964	null	HTIR04136	uterus	A06	3	0	0	A06.03.000.00	tissue	uterus	uterus	uterus	reproductive system	juvenile	female	Bovidae	Bos taurus	Chinese Holstein cattle	healthy	null	null	null	null	a large-scale transcriptome atlas based on 8 * 110 self-generated RNA-seq profiles at sub-tissue resolution	R1	null	illumina	ars_ucd1	97.12	28415207	3.13883	PAIRED	1
PRJNA1017964	null	HTIR04137	uterus	A06	3	0	0	A06.03.000.00	tissue	uterus	uterus	uterus	reproductive system	juvenile	female	Bovidae	Bos taurus	Chinese Holstein cattle	healthy	null	null	null	null	a large-scale transcriptome atlas based on 8 * 110 self-generated RNA-seq profiles at sub-tissue resolution	R2	null	illumina	ars_ucd1	96.09	34310814	3.79008	PAIRED	1
PRJNA1017964	null	HTIR04139	uterine caruncle	A06	3	10	5	A06.03.010.05	tissue	uterine caruncle	uterine horn	uterus	reproductive system	juvenile	female	Bovidae	Bos taurus	Chinese Holstein cattle	healthy	null	null	null	null	a large-scale transcriptome atlas based on 8 * 110 self-generated RNA-seq profiles at sub-tissue resolution	R1	null	illumina	ars_ucd1	96.24	24357363	2.69059	PAIRED	1
PRJNA1017964	null	HTIR04140	uterine caruncle	A06	3	10	5	A06.03.010.05	tissue	uterine caruncle	uterine horn	uterus	reproductive system	juvenile	female	Bovidae	Bos taurus	Chinese Holstein cattle	healthy	null	null	null	null	a large-scale transcriptome atlas based on 8 * 110 self-generated RNA-seq profiles at sub-tissue resolution	R2	null	illumina	ars_ucd1	94.69	30324038	3.34969	PAIRED	1
PRJNA1017964	null	HTIR04142	cervix top	A06	3	20	5	A06.03.020.05	tissue	cervix top	uterine cervix	uterus	reproductive system	juvenile	female	Bovidae	Bos taurus	Chinese Holstein cattle	healthy	null	null	null	null	a large-scale transcriptome atlas based on 8 * 110 self-generated RNA-seq profiles at sub-tissue resolution	R1	null	illumina	ars_ucd1	97.05	26582134	2.93635	PAIRED	1
PRJNA1017964	null	HTIR04143	cervix top	A06	3	20	5	A06.03.020.05	tissue	cervix top	uterine cervix	uterus	reproductive system	juvenile	female	Bovidae	Bos taurus	Chinese Holstein cattle	healthy	null	null	null	null	a large-scale transcriptome atlas based on 8 * 110 self-generated RNA-seq profiles at sub-tissue resolution	R2	null	illumina	ars_ucd1	96.03	24872006	2.74744	PAIRED	1
PRJNA1017964	null	HTIR04145	cervix bottom	A06	3	20	10	A06.03.020.10	tissue	cervix bottom	uterine cervix	uterus	reproductive system	juvenile	female	Bovidae	Bos taurus	Chinese Holstein cattle	healthy	null	null	null	null	a large-scale transcriptome atlas based on 8 * 110 self-generated RNA-seq profiles at sub-tissue resolution	R1	null	illumina	ars_ucd1	97.08	33551974	3.70626	PAIRED	1
PRJNA1017964	null	HTIR04146	cervix bottom	A06	3	20	10	A06.03.020.10	tissue	cervix bottom	uterine cervix	uterus	reproductive system	juvenile	female	Bovidae	Bos taurus	Chinese Holstein cattle	healthy	null	null	null	null	a large-scale transcriptome atlas based on 8 * 110 self-generated RNA-seq profiles at sub-tissue resolution	R2	null	illumina	ars_ucd1	98.01	34219258	3.77997	PAIRED	1
PRJNA1017964	null	HTIR04148	left atrium	A07	1	10	0	A07.01.010.00	tissue	left atrium	left atrium	heart	circulatory system	juvenile	female	Bovidae	Bos taurus	Chinese Holstein cattle	healthy	null	null	null	null	a large-scale transcriptome atlas based on 8 * 110 self-generated RNA-seq profiles at sub-tissue resolution	R1	null	illumina	ars_ucd1	96.77	31666649	3.498	PAIRED	1
PRJNA1017964	null	HTIR04149	left atrium	A07	1	10	0	A07.01.010.00	tissue	left atrium	left atrium	heart	circulatory system	juvenile	female	Bovidae	Bos taurus	Chinese Holstein cattle	healthy	null	null	null	null	a large-scale transcriptome atlas based on 8 * 110 self-generated RNA-seq profiles at sub-tissue resolution	R2	null	illumina	ars_ucd1	95.62	29555391	3.26478	PAIRED	1
PRJNA1017964	null	HTIR04151	right atrium	A07	1	20	0	A07.01.020.00	tissue	right atrium	right atrium	heart	circulatory system	juvenile	female	Bovidae	Bos taurus	Chinese Holstein cattle	healthy	null	null	null	null	a large-scale transcriptome atlas based on 8 * 110 self-generated RNA-seq profiles at sub-tissue resolution	R1	null	illumina	ars_ucd1	96.63	33071060	3.65313	PAIRED	1
PRJNA1017964	null	HTIR04152	right atrium	A07	1	20	0	A07.01.020.00	tissue	right atrium	right atrium	heart	circulatory system	juvenile	female	Bovidae	Bos taurus	Chinese Holstein cattle	healthy	null	null	null	null	a large-scale transcriptome atlas based on 8 * 110 self-generated RNA-seq profiles at sub-tissue resolution	R2	null	illumina	ars_ucd1	95.47	32447912	3.5843	PAIRED	1
PRJNA1017964	null	HTIR04154	left ventricle	A07	1	30	5	A07.01.030.05	tissue	left ventricle	ventricle	heart	circulatory system	juvenile	female	Bovidae	Bos taurus	Chinese Holstein cattle	healthy	null	null	null	null	a large-scale transcriptome atlas based on 8 * 110 self-generated RNA-seq profiles at sub-tissue resolution	R1	null	illumina	ars_ucd1	96.92	24110847	2.66336	PAIRED	1
PRJNA1017964	null	HTIR04155	left ventricle	A07	1	30	5	A07.01.030.05	tissue	left ventricle	ventricle	heart	circulatory system	juvenile	female	Bovidae	Bos taurus	Chinese Holstein cattle	healthy	null	null	null	null	a large-scale transcriptome atlas based on 8 * 110 self-generated RNA-seq profiles at sub-tissue resolution	R2	null	illumina	ars_ucd1	95.84	36915501	4.0778	PAIRED	1
PRJNA1017964	null	HTIR04157	right ventricle	A07	1	30	10	A07.01.030.10	tissue	right ventricle	ventricle	heart	circulatory system	juvenile	female	Bovidae	Bos taurus	Chinese Holstein cattle	healthy	null	null	null	null	a large-scale transcriptome atlas based on 8 * 110 self-generated RNA-seq profiles at sub-tissue resolution	R1	null	illumina	ars_ucd1	93.39	26822164	2.96286	PAIRED	1
PRJNA1017964	null	HTIR04158	right ventricle	A07	1	30	10	A07.01.030.10	tissue	right ventricle	ventricle	heart	circulatory system	juvenile	female	Bovidae	Bos taurus	Chinese Holstein cattle	healthy	null	null	null	null	a large-scale transcriptome atlas based on 8 * 110 self-generated RNA-seq profiles at sub-tissue resolution	R2	null	illumina	ars_ucd1	95.3	39681447	4.38334	PAIRED	1
PRJNA1017964	null	HTIR04160	jugular	A07	2	10	0	A07.02.010.00	tissue	jugular	jugular	vessel	circulatory system	juvenile	female	Bovidae	Bos taurus	Chinese Holstein cattle	healthy	null	null	null	null	a large-scale transcriptome atlas based on 8 * 110 self-generated RNA-seq profiles at sub-tissue resolution	R1	null	illumina	ars_ucd1	96.94	25529923	2.82012	PAIRED	1
PRJNA1017964	null	HTIR04161	jugular	A07	2	10	0	A07.02.010.00	tissue	jugular	jugular	vessel	circulatory system	juvenile	female	Bovidae	Bos taurus	Chinese Holstein cattle	healthy	null	null	null	null	a large-scale transcriptome atlas based on 8 * 110 self-generated RNA-seq profiles at sub-tissue resolution	R2	null	illumina	ars_ucd1	95.92	24692032	2.72756	PAIRED	1
PRJNA1017964	null	HTIR04163	pulmonary artery	A07	2	40	0	A07.02.040.00	tissue	pulmonary artery	pulmonary artery	vessel	circulatory system	juvenile	female	Bovidae	Bos taurus	Chinese Holstein cattle	healthy	null	null	null	null	a large-scale transcriptome atlas based on 8 * 110 self-generated RNA-seq profiles at sub-tissue resolution	R1	null	illumina	ars_ucd1	97	25925066	2.86376	PAIRED	1
PRJNA1017964	null	HTIR04164	pulmonary artery	A07	2	40	0	A07.02.040.00	tissue	pulmonary artery	pulmonary artery	vessel	circulatory system	juvenile	female	Bovidae	Bos taurus	Chinese Holstein cattle	healthy	null	null	null	null	a large-scale transcriptome atlas based on 8 * 110 self-generated RNA-seq profiles at sub-tissue resolution	R2	null	illumina	ars_ucd1	95.87	20186780	2.2299	PAIRED	1
PRJNA1017964	null	HTIR04166	aorta	A07	2	60	0	A07.02.060.00	tissue	aorta	aorta	vessel	circulatory system	juvenile	female	Bovidae	Bos taurus	Chinese Holstein cattle	healthy	null	null	null	null	a large-scale transcriptome atlas based on 8 * 110 self-generated RNA-seq profiles at sub-tissue resolution	R1	null	illumina	ars_ucd1	96.47	25400926	2.80587	PAIRED	1
PRJNA1017964	null	HTIR04167	aorta	A07	2	60	0	A07.02.060.00	tissue	aorta	aorta	vessel	circulatory system	juvenile	female	Bovidae	Bos taurus	Chinese Holstein cattle	healthy	null	null	null	null	a large-scale transcriptome atlas based on 8 * 110 self-generated RNA-seq profiles at sub-tissue resolution	R2	null	illumina	ars_ucd1	95.28	32436463	3.58303	PAIRED	1
PRJNA1017964	null	HTIR04169	vena cava	A07	2	80	0	A07.02.080.00	tissue	vena cava	vena cava	vessel	circulatory system	juvenile	female	Bovidae	Bos taurus	Chinese Holstein cattle	healthy	null	null	null	null	a large-scale transcriptome atlas based on 8 * 110 self-generated RNA-seq profiles at sub-tissue resolution	R1	null	illumina	ars_ucd1	96.45	33932840	3.74833	PAIRED	1
PRJNA1017964	null	HTIR04170	vena cava	A07	2	80	0	A07.02.080.00	tissue	vena cava	vena cava	vessel	circulatory system	juvenile	female	Bovidae	Bos taurus	Chinese Holstein cattle	healthy	null	null	null	null	a large-scale transcriptome atlas based on 8 * 110 self-generated RNA-seq profiles at sub-tissue resolution	R2	null	illumina	ars_ucd1	95.22	30474407	3.3663	PAIRED	1
PRJNA1017964	null	HTIR04201	blood	A07	3	0	0	A07.03.000.00	tissue	blood	blood	blood	circulatory system	juvenile	female	Bovidae	Bos taurus	Chinese Holstein cattle	healthy	null	null	null	null	a large-scale transcriptome atlas based on 8 * 110 self-generated RNA-seq profiles at sub-tissue resolution	R1	null	illumina	ars_ucd1	92.29	27350032	3.02117	PAIRED	1
PRJNA1017964	null	HTIR04202	blood	A07	3	0	0	A07.03.000.00	tissue	blood	blood	blood	circulatory system	juvenile	female	Bovidae	Bos taurus	Chinese Holstein cattle	healthy	null	null	null	null	a large-scale transcriptome atlas based on 8 * 110 self-generated RNA-seq profiles at sub-tissue resolution	R2	null	illumina	ars_ucd1	91.28	34431077	3.80337	PAIRED	1
PRJNA1017964	null	HTIR04204	white pulp	A08	4	10	0	A08.04.010.00	tissue	white pulp	white pulp	spleen	immune system	juvenile	female	Bovidae	Bos taurus	Chinese Holstein cattle	healthy	null	null	null	null	a large-scale transcriptome atlas based on 8 * 110 self-generated RNA-seq profiles at sub-tissue resolution	R1	null	illumina	ars_ucd1	89.07	28179148	3.11276	PAIRED	1
PRJNA1017964	null	HTIR04205	white pulp	A08	4	10	0	A08.04.010.00	tissue	white pulp	white pulp	spleen	immune system	juvenile	female	Bovidae	Bos taurus	Chinese Holstein cattle	healthy	null	null	null	null	a large-scale transcriptome atlas based on 8 * 110 self-generated RNA-seq profiles at sub-tissue resolution	R2	null	illumina	ars_ucd1	87.96	42515318	4.69638	PAIRED	1
PRJNA1017964	null	HTIR04207	red pulp	A08	4	20	0	A08.04.020.00	tissue	red pulp	red pulp	spleen	immune system	juvenile	female	Bovidae	Bos taurus	Chinese Holstein cattle	healthy	null	null	null	null	a large-scale transcriptome atlas based on 8 * 110 self-generated RNA-seq profiles at sub-tissue resolution	R1	null	illumina	ars_ucd1	92.36	25519873	2.81901	PAIRED	1
PRJNA1017964	null	HTIR04208	red pulp	A08	4	20	0	A08.04.020.00	tissue	red pulp	red pulp	spleen	immune system	juvenile	female	Bovidae	Bos taurus	Chinese Holstein cattle	healthy	null	null	null	null	a large-scale transcriptome atlas based on 8 * 110 self-generated RNA-seq profiles at sub-tissue resolution	R2	null	illumina	ars_ucd1	91.39	38664316	4.27098	PAIRED	1
PRJNA1017964	null	HTIR04210	thymus	A08	5	0	0	A08.05.000.00	tissue	thymus	thymus	thymus	immune system	juvenile	female	Bovidae	Bos taurus	Chinese Holstein cattle	healthy	null	null	null	null	a large-scale transcriptome atlas based on 8 * 110 self-generated RNA-seq profiles at sub-tissue resolution	R1	null	illumina	ars_ucd1	94.71	27001983	2.98272	PAIRED	1
PRJNA1017964	null	HTIR04211	thymus	A08	5	0	0	A08.05.000.00	tissue	thymus	thymus	thymus	immune system	juvenile	female	Bovidae	Bos taurus	Chinese Holstein cattle	healthy	null	null	null	null	a large-scale transcriptome atlas based on 8 * 110 self-generated RNA-seq profiles at sub-tissue resolution	R2	null	illumina	ars_ucd1	93.7	39608434	4.37527	PAIRED	1
PRJNA1017964	null	HTIR04213	mandibular lymph node	A08	6	10	0	A08.06.010.00	tissue	mandibular lymph node	mandibular lymph node	lymph node	immune system	juvenile	female	Bovidae	Bos taurus	Chinese Holstein cattle	healthy	null	null	null	null	a large-scale transcriptome atlas based on 8 * 110 self-generated RNA-seq profiles at sub-tissue resolution	R1	null	illumina	ars_ucd1	96.14	37487109	4.14094	PAIRED	1
PRJNA1017964	null	HTIR04214	mandibular lymph node	A08	6	10	0	A08.06.010.00	tissue	mandibular lymph node	mandibular lymph node	lymph node	immune system	juvenile	female	Bovidae	Bos taurus	Chinese Holstein cattle	healthy	null	null	null	null	a large-scale transcriptome atlas based on 8 * 110 self-generated RNA-seq profiles at sub-tissue resolution	R2	null	illumina	ars_ucd1	95.07	35989546	3.97552	PAIRED	1
PRJNA1017964	null	HTIR04216	popliteal lymph node	A08	6	60	0	A08.06.060.00	tissue	popliteal lymph node	popliteal lymph node	lymph node	immune system	juvenile	female	Bovidae	Bos taurus	Chinese Holstein cattle	healthy	null	null	null	null	a large-scale transcriptome atlas based on 8 * 110 self-generated RNA-seq profiles at sub-tissue resolution	R1	null	illumina	ars_ucd1	96.26	30078256	3.32254	PAIRED	1
PRJNA1017964	null	HTIR04217	popliteal lymph node	A08	6	60	0	A08.06.060.00	tissue	popliteal lymph node	popliteal lymph node	lymph node	immune system	juvenile	female	Bovidae	Bos taurus	Chinese Holstein cattle	healthy	null	null	null	null	a large-scale transcriptome atlas based on 8 * 110 self-generated RNA-seq profiles at sub-tissue resolution	R2	null	illumina	ars_ucd1	95.26	33864870	3.74082	PAIRED	1
PRJNA1017964	null	HTIR04221	mesenteric lymph node	A08	6	130	0	A08.06.130.00	tissue	mesenteric lymph node	mesenteric lymph node	lymph node	immune system	juvenile	female	Bovidae	Bos taurus	Chinese Holstein cattle	healthy	null	null	null	null	a large-scale transcriptome atlas based on 8 * 110 self-generated RNA-seq profiles at sub-tissue resolution	R1	null	illumina	ars_ucd1	94.55	27149876	2.99906	PAIRED	1
PRJNA1017964	null	HTIR04222	mesenteric lymph node	A08	6	130	0	A08.06.130.00	tissue	mesenteric lymph node	mesenteric lymph node	lymph node	immune system	juvenile	female	Bovidae	Bos taurus	Chinese Holstein cattle	healthy	null	null	null	null	a large-scale transcriptome atlas based on 8 * 110 self-generated RNA-seq profiles at sub-tissue resolution	R2	null	illumina	ars_ucd1	93.54	28488319	3.14691	PAIRED	1
PRJNA1017964	null	HTIR04224	portal lymph node	A08	6	180	0	A08.06.180.00	tissue	portal lymph node	portal lymph node	lymph node	immune system	juvenile	female	Bovidae	Bos taurus	Chinese Holstein cattle	healthy	null	null	null	null	a large-scale transcriptome atlas based on 8 * 110 self-generated RNA-seq profiles at sub-tissue resolution	R1	null	illumina	ars_ucd1	97.71	34394445	3.79932	PAIRED	1
PRJNA1017964	null	HTIR04225	portal lymph node	A08	6	180	0	A08.06.180.00	tissue	portal lymph node	portal lymph node	lymph node	immune system	juvenile	female	Bovidae	Bos taurus	Chinese Holstein cattle	healthy	null	null	null	null	a large-scale transcriptome atlas based on 8 * 110 self-generated RNA-seq profiles at sub-tissue resolution	R2	null	illumina	ars_ucd1	96.8	31319315	3.45963	PAIRED	1
PRJNA1017964	null	HTIR04227	axillary lymph node	A08	6	190	0	A08.06.190.00	tissue	axillary lymph node	axillary lymph node	lymph node	immune system	juvenile	female	Bovidae	Bos taurus	Chinese Holstein cattle	healthy	null	null	null	null	a large-scale transcriptome atlas based on 8 * 110 self-generated RNA-seq profiles at sub-tissue resolution	R1	null	illumina	ars_ucd1	97.15	32098303	3.54568	PAIRED	1
PRJNA1017964	null	HTIR04228	axillary lymph node	A08	6	190	0	A08.06.190.00	tissue	axillary lymph node	axillary lymph node	lymph node	immune system	juvenile	female	Bovidae	Bos taurus	Chinese Holstein cattle	healthy	null	null	null	null	a large-scale transcriptome atlas based on 8 * 110 self-generated RNA-seq profiles at sub-tissue resolution	R2	null	illumina	ars_ucd1	96.3	42602665	4.70603	PAIRED	1
PRJNA1017964	null	HTIR04230	spinal cord	A09	1	0	0	A09.01.000.00	tissue	spinal cord	spinal cord	spinal cord	nervous system	juvenile	female	Bovidae	Bos taurus	Chinese Holstein cattle	healthy	null	null	null	null	a large-scale transcriptome atlas based on 8 * 110 self-generated RNA-seq profiles at sub-tissue resolution	R1	null	illumina	ars_ucd1	93.35	23493320	2.59515	PAIRED	1
PRJNA1017964	null	HTIR04231	spinal cord	A09	1	0	0	A09.01.000.00	tissue	spinal cord	spinal cord	spinal cord	nervous system	juvenile	female	Bovidae	Bos taurus	Chinese Holstein cattle	healthy	null	null	null	null	a large-scale transcriptome atlas based on 8 * 110 self-generated RNA-seq profiles at sub-tissue resolution	R2	null	illumina	ars_ucd1	96.34	63170979	6.97807	PAIRED	1
PRJNA1017964	null	HTIR04233	cerebrum	A09	2	10	0	A09.02.010.00	tissue	cerebrum	cerebrum	brain	nervous system	juvenile	female	Bovidae	Bos taurus	Chinese Holstein cattle	healthy	null	null	null	null	a large-scale transcriptome atlas based on 8 * 110 self-generated RNA-seq profiles at sub-tissue resolution	R1	null	illumina	ars_ucd1	97.05	21005110	2.32029	PAIRED	1
PRJNA1017964	null	HTIR04234	cerebrum	A09	2	10	0	A09.02.010.00	tissue	cerebrum	cerebrum	brain	nervous system	juvenile	female	Bovidae	Bos taurus	Chinese Holstein cattle	healthy	null	null	null	null	a large-scale transcriptome atlas based on 8 * 110 self-generated RNA-seq profiles at sub-tissue resolution	R2	null	illumina	ars_ucd1	96.02	32809332	3.62422	PAIRED	1
PRJNA1017964	null	HTIR04236	dorsal hippocampus	A09	2	10	5	A09.02.010.05	tissue	dorsal hippocampus	cerebrum	brain	nervous system	juvenile	female	Bovidae	Bos taurus	Chinese Holstein cattle	healthy	null	null	null	null	a large-scale transcriptome atlas based on 8 * 110 self-generated RNA-seq profiles at sub-tissue resolution	R1	null	illumina	ars_ucd1	97.19	44107596	4.87226	PAIRED	1
PRJNA1017964	null	HTIR04237	dorsal hippocampus	A09	2	10	5	A09.02.010.05	tissue	dorsal hippocampus	cerebrum	brain	nervous system	juvenile	female	Bovidae	Bos taurus	Chinese Holstein cattle	healthy	null	null	null	null	a large-scale transcriptome atlas based on 8 * 110 self-generated RNA-seq profiles at sub-tissue resolution	R2	null	illumina	ars_ucd1	96.04	40744924	4.50081	PAIRED	1
PRJNA1017964	null	HTIR04239	ventral hippocampus	A09	2	10	10	A09.02.010.10	tissue	ventral hippocampus	cerebrum	brain	nervous system	juvenile	female	Bovidae	Bos taurus	Chinese Holstein cattle	healthy	null	null	null	null	a large-scale transcriptome atlas based on 8 * 110 self-generated RNA-seq profiles at sub-tissue resolution	R1	null	illumina	ars_ucd1	97.2	32069014	3.54244	PAIRED	1
PRJNA1017964	null	HTIR04240	ventral hippocampus	A09	2	10	10	A09.02.010.10	tissue	ventral hippocampus	cerebrum	brain	nervous system	juvenile	female	Bovidae	Bos taurus	Chinese Holstein cattle	healthy	null	null	null	null	a large-scale transcriptome atlas based on 8 * 110 self-generated RNA-seq profiles at sub-tissue resolution	R2	null	illumina	ars_ucd1	98.05	32062794	3.54176	PAIRED	1
PRJNA1017964	null	HTIR04242	cerebellum	A09	2	20	0	A09.02.020.00	tissue	cerebellum	cerebellum	brain	nervous system	juvenile	female	Bovidae	Bos taurus	Chinese Holstein cattle	healthy	null	null	null	null	a large-scale transcriptome atlas based on 8 * 110 self-generated RNA-seq profiles at sub-tissue resolution	R1	null	illumina	ars_ucd1	93.62	30045881	3.31896	PAIRED	1
PRJNA1017964	null	HTIR04243	cerebellum	A09	2	20	0	A09.02.020.00	tissue	cerebellum	cerebellum	brain	nervous system	juvenile	female	Bovidae	Bos taurus	Chinese Holstein cattle	healthy	null	null	null	null	a large-scale transcriptome atlas based on 8 * 110 self-generated RNA-seq profiles at sub-tissue resolution	R2	null	illumina	ars_ucd1	96.53	28367282	3.13354	PAIRED	1
PRJNA1017964	null	HTIR04245	thalamus	A09	2	30	5	A09.02.030.05	tissue	thalamus	interbrain	brain	nervous system	juvenile	female	Bovidae	Bos taurus	Chinese Holstein cattle	healthy	null	null	null	null	a large-scale transcriptome atlas based on 8 * 110 self-generated RNA-seq profiles at sub-tissue resolution	R1	null	illumina	ars_ucd1	97.88	30682322	3.38927	PAIRED	1
PRJNA1017964	null	HTIR04246	thalamus	A09	2	30	5	A09.02.030.05	tissue	thalamus	interbrain	brain	nervous system	juvenile	female	Bovidae	Bos taurus	Chinese Holstein cattle	healthy	null	null	null	null	a large-scale transcriptome atlas based on 8 * 110 self-generated RNA-seq profiles at sub-tissue resolution	R2	null	illumina	ars_ucd1	96.31	31544482	3.4845	PAIRED	1
PRJNA1017964	null	HTIR04248	midbrain	A09	2	40	5	A09.02.040.05	tissue	midbrain	brainstem	brain	nervous system	juvenile	female	Bovidae	Bos taurus	Chinese Holstein cattle	healthy	null	null	null	null	a large-scale transcriptome atlas based on 8 * 110 self-generated RNA-seq profiles at sub-tissue resolution	R1	null	illumina	ars_ucd1	93.57	32127105	3.54886	PAIRED	1
PRJNA1017964	null	HTIR04249	midbrain	A09	2	40	5	A09.02.040.05	tissue	midbrain	brainstem	brain	nervous system	juvenile	female	Bovidae	Bos taurus	Chinese Holstein cattle	healthy	null	null	null	null	a large-scale transcriptome atlas based on 8 * 110 self-generated RNA-seq profiles at sub-tissue resolution	R2	null	illumina	ars_ucd1	96.88	28084847	3.10234	PAIRED	1
PRJNA1017964	null	HTIR04251	pons	A09	2	40	10	A09.02.040.10	tissue	pons	brainstem	brain	nervous system	juvenile	female	Bovidae	Bos taurus	Chinese Holstein cattle	healthy	null	null	null	null	a large-scale transcriptome atlas based on 8 * 110 self-generated RNA-seq profiles at sub-tissue resolution	R1	null	illumina	ars_ucd1	93.41	22587418	2.49508	PAIRED	1
PRJNA1017964	null	HTIR04252	pons	A09	2	40	10	A09.02.040.10	tissue	pons	brainstem	brain	nervous system	juvenile	female	Bovidae	Bos taurus	Chinese Holstein cattle	healthy	null	null	null	null	a large-scale transcriptome atlas based on 8 * 110 self-generated RNA-seq profiles at sub-tissue resolution	R2	null	illumina	ars_ucd1	96.54	25679363	2.83662	PAIRED	1
PRJNA1017964	null	HTIR04254	medulla oblongata	A09	2	40	15	A09.02.040.15	tissue	medulla oblongata	brainstem	brain	nervous system	juvenile	female	Bovidae	Bos taurus	Chinese Holstein cattle	healthy	null	null	null	null	a large-scale transcriptome atlas based on 8 * 110 self-generated RNA-seq profiles at sub-tissue resolution	R1	null	illumina	ars_ucd1	93.42	24507949	2.70723	PAIRED	1
PRJNA1017964	null	HTIR04255	medulla oblongata	A09	2	40	15	A09.02.040.15	tissue	medulla oblongata	brainstem	brain	nervous system	juvenile	female	Bovidae	Bos taurus	Chinese Holstein cattle	healthy	null	null	null	null	a large-scale transcriptome atlas based on 8 * 110 self-generated RNA-seq profiles at sub-tissue resolution	R2	null	illumina	ars_ucd1	96.7	19450692	2.14858	PAIRED	1
PRJNA1017964	null	HTIR04257	hypophysis	A10	1	0	0	A10.01.000.00	tissue	hypophysis	hypophysis	hypophysis	endocrine system	juvenile	female	Bovidae	Bos taurus	Chinese Holstein cattle	healthy	null	null	null	null	a large-scale transcriptome atlas based on 8 * 110 self-generated RNA-seq profiles at sub-tissue resolution	R1	null	illumina	ars_ucd1	94.07	24392864	2.69451	PAIRED	1
PRJNA1017964	null	HTIR04258	hypophysis	A10	1	0	0	A10.01.000.00	tissue	hypophysis	hypophysis	hypophysis	endocrine system	juvenile	female	Bovidae	Bos taurus	Chinese Holstein cattle	healthy	null	null	null	null	a large-scale transcriptome atlas based on 8 * 110 self-generated RNA-seq profiles at sub-tissue resolution	R2	null	illumina	ars_ucd1	97.73	48509830	5.35855	PAIRED	1
PRJNA1017964	null	HTIR04260	adrenal	A10	2	0	0	A10.02.000.00	tissue	adrenal	adrenal	adrenal	endocrine system	juvenile	female	Bovidae	Bos taurus	Chinese Holstein cattle	healthy	null	null	null	null	a large-scale transcriptome atlas based on 8 * 110 self-generated RNA-seq profiles at sub-tissue resolution	R1	null	illumina	ars_ucd1	90.02	22765206	2.51472	PAIRED	1
PRJNA1017964	null	HTIR04261	adrenal	A10	2	0	0	A10.02.000.00	tissue	adrenal	adrenal	adrenal	endocrine system	juvenile	female	Bovidae	Bos taurus	Chinese Holstein cattle	healthy	null	null	null	null	a large-scale transcriptome atlas based on 8 * 110 self-generated RNA-seq profiles at sub-tissue resolution	R2	null	illumina	ars_ucd1	92.64	60655072	6.70015	PAIRED	1
PRJNA1017964	null	HTIR04263	thyroid	A10	3	0	0	A10.03.000.00	tissue	thyroid	thyroid	thyroid	endocrine system	juvenile	female	Bovidae	Bos taurus	Chinese Holstein cattle	healthy	null	null	null	null	a large-scale transcriptome atlas based on 8 * 110 self-generated RNA-seq profiles at sub-tissue resolution	R1	null	illumina	ars_ucd1	93.54	26512878	2.9287	PAIRED	1
PRJNA1017964	null	HTIR04264	thyroid	A10	3	0	0	A10.03.000.00	tissue	thyroid	thyroid	thyroid	endocrine system	juvenile	female	Bovidae	Bos taurus	Chinese Holstein cattle	healthy	null	null	null	null	a large-scale transcriptome atlas based on 8 * 110 self-generated RNA-seq profiles at sub-tissue resolution	R2	null	illumina	ars_ucd1	96.3	24397593	2.69504	PAIRED	1
PRJNA1017964	null	HTIR04266	pineal gland	A10	5	0	0	A10.05.000.00	tissue	pineal gland	pineal gland	pineal gland	endocrine system	juvenile	female	Bovidae	Bos taurus	Chinese Holstein cattle	healthy	null	null	null	null	a large-scale transcriptome atlas based on 8 * 110 self-generated RNA-seq profiles at sub-tissue resolution	R1	null	illumina	ars_ucd1	93.46	24727353	2.73146	PAIRED	1
PRJNA1017964	null	HTIR04267	pineal gland	A10	5	0	0	A10.05.000.00	tissue	pineal gland	pineal gland	pineal gland	endocrine system	juvenile	female	Bovidae	Bos taurus	Chinese Holstein cattle	healthy	null	null	null	null	a large-scale transcriptome atlas based on 8 * 110 self-generated RNA-seq profiles at sub-tissue resolution	R2	null	illumina	ars_ucd1	96.16	24381045	2.69321	PAIRED	1
PRJNA1017964	null	HTIR04272	hypothalamus	A10	8	10	0	A10.08.010.00	tissue	hypothalamus	hypothalamus	other endocrine tissue	endocrine system	juvenile	female	Bovidae	Bos taurus	Chinese Holstein cattle	healthy	null	null	null	null	a large-scale transcriptome atlas based on 8 * 110 self-generated RNA-seq profiles at sub-tissue resolution	R1	null	illumina	ars_ucd1	97.73	47319254	5.22703	PAIRED	1
PRJNA1017964	null	HTIR04273	hypothalamus	A10	8	10	0	A10.08.010.00	tissue	hypothalamus	hypothalamus	other endocrine tissue	endocrine system	juvenile	female	Bovidae	Bos taurus	Chinese Holstein cattle	healthy	null	null	null	null	a large-scale transcriptome atlas based on 8 * 110 self-generated RNA-seq profiles at sub-tissue resolution	R2	null	illumina	ars_ucd1	95.95	42789303	4.72664	PAIRED	1
PRJNA1017964	null	HTIR23621	corium	A01	1	20	0	A01.01.020.00	tissue	corium	corium	skin	integumentary system	juvenile	female	Bovidae	Capra hircus	Haimen white goat	healthy	null	null	null	null	a large-scale transcriptome atlas based on 8 * 110 self-generated RNA-seq profiles at sub-tissue resolution	R1	null	illumina	ars1	97.33	35591190	3.65313	PAIRED	1
PRJNA1017964	null	HTIR23622	corium	A01	1	20	0	A01.01.020.00	tissue	corium	corium	skin	integumentary system	juvenile	female	Bovidae	Capra hircus	Haimen white goat	healthy	null	null	null	null	a large-scale transcriptome atlas based on 8 * 110 self-generated RNA-seq profiles at sub-tissue resolution	R2	null	illumina	ars1	97.6	29473600	3.02521	PAIRED	1
PRJNA1017964	null	HTIR23624	hypodermis	A01	1	30	0	A01.01.030.00	tissue	hypodermis	hypodermis	skin	integumentary system	juvenile	female	Bovidae	Capra hircus	Haimen white goat	healthy	null	null	null	null	a large-scale transcriptome atlas based on 8 * 110 self-generated RNA-seq profiles at sub-tissue resolution	R1	null	illumina	ars1	95.38	32244720	3.30964	PAIRED	1
PRJNA1017964	null	HTIR23625	hypodermis	A01	1	30	0	A01.01.030.00	tissue	hypodermis	hypodermis	skin	integumentary system	juvenile	female	Bovidae	Capra hircus	Haimen white goat	healthy	null	null	null	null	a large-scale transcriptome atlas based on 8 * 110 self-generated RNA-seq profiles at sub-tissue resolution	R2	null	illumina	ars1	95.87	24202588	2.48419	PAIRED	1
PRJNA1017964	null	HTIR23627	subcutaneous fat	A01	1	30	5	A01.01.030.05	tissue	subcutaneous fat	hypodermis	skin	integumentary system	juvenile	female	Bovidae	Capra hircus	Haimen white goat	healthy	null	null	null	null	a large-scale transcriptome atlas based on 8 * 110 self-generated RNA-seq profiles at sub-tissue resolution	R1	null	illumina	ars1	90.54	25930505	2.66154	PAIRED	1
PRJNA1017964	null	HTIR23628	subcutaneous fat	A01	1	30	5	A01.01.030.05	tissue	subcutaneous fat	hypodermis	skin	integumentary system	juvenile	female	Bovidae	Capra hircus	Haimen white goat	healthy	null	null	null	null	a large-scale transcriptome atlas based on 8 * 110 self-generated RNA-seq profiles at sub-tissue resolution	R2	null	illumina	ars1	92.94	33806749	3.46997	PAIRED	1
PRJNA1017964	null	HTIR23630	rhomboid muscle	A02	3	20	10	A02.03.020.10	tissue	rhomboid muscle	shoulder girdle muscle	muscle	exercise system	juvenile	female	Bovidae	Capra hircus	Haimen white goat	healthy	null	null	null	null	a large-scale transcriptome atlas based on 8 * 110 self-generated RNA-seq profiles at sub-tissue resolution	R1	null	illumina	ars1	96.38	24685320	2.53374	PAIRED	1
PRJNA1017964	null	HTIR23631	rhomboid muscle	A02	3	20	10	A02.03.020.10	tissue	rhomboid muscle	shoulder girdle muscle	muscle	exercise system	juvenile	female	Bovidae	Capra hircus	Haimen white goat	healthy	null	null	null	null	a large-scale transcriptome atlas based on 8 * 110 self-generated RNA-seq profiles at sub-tissue resolution	R2	null	illumina	ars1	96.68	28944547	2.97091	PAIRED	1
PRJNA1017964	null	HTIR23633	latissimus dorsi	A02	3	20	15	A02.03.020.15	tissue	latissimus dorsi	shoulder girdle muscle	muscle	exercise system	juvenile	female	Bovidae	Capra hircus	Haimen white goat	healthy	null	null	null	null	a large-scale transcriptome atlas based on 8 * 110 self-generated RNA-seq profiles at sub-tissue resolution	R1	null	illumina	ars1	96.71	21435716	2.20019	PAIRED	1
PRJNA1017964	null	HTIR23634	latissimus dorsi	A02	3	20	15	A02.03.020.15	tissue	latissimus dorsi	shoulder girdle muscle	muscle	exercise system	juvenile	female	Bovidae	Capra hircus	Haimen white goat	healthy	null	null	null	null	a large-scale transcriptome atlas based on 8 * 110 self-generated RNA-seq profiles at sub-tissue resolution	R2	null	illumina	ars1	97.06	31689021	3.25261	PAIRED	1
PRJNA1017964	null	HTIR23636	superficial thoracic muscle	A02	3	70	30	A02.03.070.30	tissue	superficial thoracic muscle	chest muscle	muscle	exercise system	juvenile	female	Bovidae	Capra hircus	Haimen white goat	healthy	null	null	null	null	a large-scale transcriptome atlas based on 8 * 110 self-generated RNA-seq profiles at sub-tissue resolution	R1	null	illumina	ars1	96.85	27611799	2.83411	PAIRED	1
PRJNA1017964	null	HTIR23637	superficial thoracic muscle	A02	3	70	30	A02.03.070.30	tissue	superficial thoracic muscle	chest muscle	muscle	exercise system	juvenile	female	Bovidae	Capra hircus	Haimen white goat	healthy	null	null	null	null	a large-scale transcriptome atlas based on 8 * 110 self-generated RNA-seq profiles at sub-tissue resolution	R2	null	illumina	ars1	97.16	31402443	3.22319	PAIRED	1
PRJNA1017964	null	HTIR23639	serratus ventralis	A02	3	70	40	A02.03.070.40	tissue	serratus ventralis	chest muscle	muscle	exercise system	juvenile	female	Bovidae	Capra hircus	Haimen white goat	healthy	null	null	null	null	a large-scale transcriptome atlas based on 8 * 110 self-generated RNA-seq profiles at sub-tissue resolution	R1	null	illumina	ars1	96.35	32442061	3.3299	PAIRED	1
PRJNA1017964	null	HTIR23640	serratus ventralis	A02	3	70	40	A02.03.070.40	tissue	serratus ventralis	chest muscle	muscle	exercise system	juvenile	female	Bovidae	Capra hircus	Haimen white goat	healthy	null	null	null	null	a large-scale transcriptome atlas based on 8 * 110 self-generated RNA-seq profiles at sub-tissue resolution	R2	null	illumina	ars1	96.81	30392496	3.11953	PAIRED	1
PRJNA1017964	null	HTIR23642	supraspinatus muscle	A02	3	160	45	A02.03.160.45	tissue	supraspinatus muscle	shoulder muscle	muscle	exercise system	juvenile	female	Bovidae	Capra hircus	Haimen white goat	healthy	null	null	null	null	a large-scale transcriptome atlas based on 8 * 110 self-generated RNA-seq profiles at sub-tissue resolution	R1	null	illumina	ars1	96.97	37491312	3.84816	PAIRED	1
PRJNA1017964	null	HTIR23643	supraspinatus muscle	A02	3	160	45	A02.03.160.45	tissue	supraspinatus muscle	shoulder muscle	muscle	exercise system	juvenile	female	Bovidae	Capra hircus	Haimen white goat	healthy	null	null	null	null	a large-scale transcriptome atlas based on 8 * 110 self-generated RNA-seq profiles at sub-tissue resolution	R2	null	illumina	ars1	97.31	40764841	4.18416	PAIRED	1
PRJNA1017964	null	HTIR23645	infraspinatus	A02	3	160	50	A02.03.160.50	tissue	infraspinatus	shoulder muscle	muscle	exercise system	juvenile	female	Bovidae	Capra hircus	Haimen white goat	healthy	null	null	null	null	a large-scale transcriptome atlas based on 8 * 110 self-generated RNA-seq profiles at sub-tissue resolution	R1	null	illumina	ars1	96.81	30304419	3.11049	PAIRED	1
PRJNA1017964	null	HTIR23646	infraspinatus	A02	3	160	50	A02.03.160.50	tissue	infraspinatus	shoulder muscle	muscle	exercise system	juvenile	female	Bovidae	Capra hircus	Haimen white goat	healthy	null	null	null	null	a large-scale transcriptome atlas based on 8 * 110 self-generated RNA-seq profiles at sub-tissue resolution	R2	null	illumina	ars1	97.24	34692040	3.56084	PAIRED	1
PRJNA1017964	null	HTIR23648	deltoid	A02	3	160	55	A02.03.160.55	tissue	deltoid	shoulder muscle	muscle	exercise system	juvenile	female	Bovidae	Capra hircus	Haimen white goat	healthy	null	null	null	null	a large-scale transcriptome atlas based on 8 * 110 self-generated RNA-seq profiles at sub-tissue resolution	R1	null	illumina	ars1	96.77	20841615	2.13921	PAIRED	1
PRJNA1017964	null	HTIR23649	deltoid	A02	3	160	55	A02.03.160.55	tissue	deltoid	shoulder muscle	muscle	exercise system	juvenile	female	Bovidae	Capra hircus	Haimen white goat	healthy	null	null	null	null	a large-scale transcriptome atlas based on 8 * 110 self-generated RNA-seq profiles at sub-tissue resolution	R2	null	illumina	ars1	97.08	31095113	3.19165	PAIRED	1
PRJNA1017964	null	HTIR23651	musculus trapezius thoracalis	A02	3	20	70	A02.03.020.70	tissue	musculus trapezius thoracalis	shoulder girdle muscle	muscle	exercise system	juvenile	female	Bovidae	Capra hircus	Haimen white goat	healthy	null	null	null	null	a large-scale transcriptome atlas based on 8 * 110 self-generated RNA-seq profiles at sub-tissue resolution	R1	null	illumina	ars1	96.6	24642336	2.52932	PAIRED	1
PRJNA1017964	null	HTIR23652	musculus trapezius thoracalis	A02	3	20	70	A02.03.020.70	tissue	musculus trapezius thoracalis	shoulder girdle muscle	muscle	exercise system	juvenile	female	Bovidae	Capra hircus	Haimen white goat	healthy	null	null	null	null	a large-scale transcriptome atlas based on 8 * 110 self-generated RNA-seq profiles at sub-tissue resolution	R2	null	illumina	ars1	96.88	21291745	2.18541	PAIRED	1
PRJNA1017964	null	HTIR23654	musculus trapezius cervicalis	A02	3	20	75	A02.03.020.75	tissue	musculus trapezius cervicalis	shoulder girdle muscle	muscle	exercise system	juvenile	female	Bovidae	Capra hircus	Haimen white goat	healthy	null	null	null	null	a large-scale transcriptome atlas based on 8 * 110 self-generated RNA-seq profiles at sub-tissue resolution	R1	null	illumina	ars1	96.76	34492608	3.54037	PAIRED	1
PRJNA1017964	null	HTIR23655	musculus trapezius cervicalis	A02	3	20	75	A02.03.020.75	tissue	musculus trapezius cervicalis	shoulder girdle muscle	muscle	exercise system	juvenile	female	Bovidae	Capra hircus	Haimen white goat	healthy	null	null	null	null	a large-scale transcriptome atlas based on 8 * 110 self-generated RNA-seq profiles at sub-tissue resolution	R2	null	illumina	ars1	97.1	38303370	3.93151	PAIRED	1
PRJNA1017964	null	HTIR23657	fascial extensor of forearm	A02	3	30	10	A02.03.030.10	tissue	fascial extensor of forearm	arm muscles	muscle	exercise system	juvenile	female	Bovidae	Capra hircus	Haimen white goat	healthy	null	null	null	null	a large-scale transcriptome atlas based on 8 * 110 self-generated RNA-seq profiles at sub-tissue resolution	R1	null	illumina	ars1	96.75	29008133	2.97744	PAIRED	1
PRJNA1017964	null	HTIR23658	fascial extensor of forearm	A02	3	30	10	A02.03.030.10	tissue	fascial extensor of forearm	arm muscles	muscle	exercise system	juvenile	female	Bovidae	Capra hircus	Haimen white goat	healthy	null	null	null	null	a large-scale transcriptome atlas based on 8 * 110 self-generated RNA-seq profiles at sub-tissue resolution	R2	null	illumina	ars1	97.05	27952549	2.86909	PAIRED	1
PRJNA1017964	null	HTIR23660	biceps brachii	A02	3	30	15	A02.03.030.15	tissue	biceps brachii	arm muscles	muscle	exercise system	juvenile	female	Bovidae	Capra hircus	Haimen white goat	healthy	null	null	null	null	a large-scale transcriptome atlas based on 8 * 110 self-generated RNA-seq profiles at sub-tissue resolution	R1	null	illumina	ars1	96.68	33362963	3.42442	PAIRED	1
PRJNA1017964	null	HTIR23661	biceps brachii	A02	3	30	15	A02.03.030.15	tissue	biceps brachii	arm muscles	muscle	exercise system	juvenile	female	Bovidae	Capra hircus	Haimen white goat	healthy	null	null	null	null	a large-scale transcriptome atlas based on 8 * 110 self-generated RNA-seq profiles at sub-tissue resolution	R2	null	illumina	ars1	97	32084884	3.29324	PAIRED	1
PRJNA1017964	null	HTIR23663	long head of triceps brachii	A02	3	30	25	A02.03.030.25	tissue	long head of triceps brachii	arm muscles	muscle	exercise system	juvenile	female	Bovidae	Capra hircus	Haimen white goat	healthy	null	null	null	null	a large-scale transcriptome atlas based on 8 * 110 self-generated RNA-seq profiles at sub-tissue resolution	R1	null	illumina	ars1	96.77	29412622	3.01895	PAIRED	1
PRJNA1017964	null	HTIR23664	long head of triceps brachii	A02	3	30	25	A02.03.030.25	tissue	long head of triceps brachii	arm muscles	muscle	exercise system	juvenile	female	Bovidae	Capra hircus	Haimen white goat	healthy	null	null	null	null	a large-scale transcriptome atlas based on 8 * 110 self-generated RNA-seq profiles at sub-tissue resolution	R2	null	illumina	ars1	97.3	27631715	2.83616	PAIRED	1
PRJNA1017964	null	HTIR23666	lateral head of triceps brachii	A02	3	30	30	A02.03.030.30	tissue	lateral head of triceps brachii	arm muscles	muscle	exercise system	juvenile	female	Bovidae	Capra hircus	Haimen white goat	healthy	null	null	null	null	a large-scale transcriptome atlas based on 8 * 110 self-generated RNA-seq profiles at sub-tissue resolution	R1	null	illumina	ars1	96.88	25870564	2.65539	PAIRED	1
PRJNA1017964	null	HTIR23667	lateral head of triceps brachii	A02	3	30	30	A02.03.030.30	tissue	lateral head of triceps brachii	arm muscles	muscle	exercise system	juvenile	female	Bovidae	Capra hircus	Haimen white goat	healthy	null	null	null	null	a large-scale transcriptome atlas based on 8 * 110 self-generated RNA-seq profiles at sub-tissue resolution	R2	null	illumina	ars1	97.24	18962513	1.94634	PAIRED	1
PRJNA1017964	null	HTIR23669	radial extensor of wrist	A02	3	40	5	A02.03.040.05	tissue	radial extensor of wrist	forearm and foot muscles	muscle	exercise system	juvenile	female	Bovidae	Capra hircus	Haimen white goat	healthy	null	null	null	null	a large-scale transcriptome atlas based on 8 * 110 self-generated RNA-seq profiles at sub-tissue resolution	R1	null	illumina	ars1	96.58	28385266	2.9135	PAIRED	1
PRJNA1017964	null	HTIR23670	radial extensor of wrist	A02	3	40	5	A02.03.040.05	tissue	radial extensor of wrist	forearm and foot muscles	muscle	exercise system	juvenile	female	Bovidae	Capra hircus	Haimen white goat	healthy	null	null	null	null	a large-scale transcriptome atlas based on 8 * 110 self-generated RNA-seq profiles at sub-tissue resolution	R2	null	illumina	ars1	96.9	33798443	3.46912	PAIRED	1
PRJNA1017964	null	HTIR23672	longissimus dorsi	A02	3	50	5	A02.03.050.05	tissue	longissimus dorsi	spinal muscle	muscle	exercise system	juvenile	female	Bovidae	Capra hircus	Haimen white goat	healthy	null	null	null	null	a large-scale transcriptome atlas based on 8 * 110 self-generated RNA-seq profiles at sub-tissue resolution	R1	null	illumina	ars1	96.88	23721699	2.43483	PAIRED	1
PRJNA1017964	null	HTIR23673	longissimus dorsi	A02	3	50	5	A02.03.050.05	tissue	longissimus dorsi	spinal muscle	muscle	exercise system	juvenile	female	Bovidae	Capra hircus	Haimen white goat	healthy	null	null	null	null	a large-scale transcriptome atlas based on 8 * 110 self-generated RNA-seq profiles at sub-tissue resolution	R2	null	illumina	ars1	97.22	24784252	2.54389	PAIRED	1
PRJNA1017964	null	HTIR23675	splenius	A02	3	50	15	A02.03.050.15	tissue	splenius	spinal muscle	muscle	exercise system	juvenile	female	Bovidae	Capra hircus	Haimen white goat	healthy	null	null	null	null	a large-scale transcriptome atlas based on 8 * 110 self-generated RNA-seq profiles at sub-tissue resolution	R1	null	illumina	ars1	97.08	38932828	3.99612	PAIRED	1
PRJNA1017964	null	HTIR23676	splenius	A02	3	50	15	A02.03.050.15	tissue	splenius	spinal muscle	muscle	exercise system	juvenile	female	Bovidae	Capra hircus	Haimen white goat	healthy	null	null	null	null	a large-scale transcriptome atlas based on 8 * 110 self-generated RNA-seq profiles at sub-tissue resolution	R2	null	illumina	ars1	97.29	41163799	4.22511	PAIRED	1
PRJNA1017964	null	HTIR23678	sternocephalicus muscle	A02	3	60	5	A02.03.060.05	tissue	sternocephalicus muscle	cervical ventral muscle	muscle	exercise system	juvenile	female	Bovidae	Capra hircus	Haimen white goat	healthy	null	null	null	null	a large-scale transcriptome atlas based on 8 * 110 self-generated RNA-seq profiles at sub-tissue resolution	R1	null	illumina	ars1	96.8	30317323	3.11181	PAIRED	1
PRJNA1017964	null	HTIR23679	sternocephalicus muscle	A02	3	60	5	A02.03.060.05	tissue	sternocephalicus muscle	cervical ventral muscle	muscle	exercise system	juvenile	female	Bovidae	Capra hircus	Haimen white goat	healthy	null	null	null	null	a large-scale transcriptome atlas based on 8 * 110 self-generated RNA-seq profiles at sub-tissue resolution	R2	null	illumina	ars1	97.1	25633670	2.63108	PAIRED	1
PRJNA1017964	null	HTIR23681	midriff	A02	3	70	15	A02.03.070.15	tissue	midriff	chest muscle	muscle	exercise system	juvenile	female	Bovidae	Capra hircus	Haimen white goat	healthy	null	null	null	null	a large-scale transcriptome atlas based on 8 * 110 self-generated RNA-seq profiles at sub-tissue resolution	R1	null	illumina	ars1	96.69	38981144	4.00108	PAIRED	1
PRJNA1017964	null	HTIR23682	midriff	A02	3	70	15	A02.03.070.15	tissue	midriff	chest muscle	muscle	exercise system	juvenile	female	Bovidae	Capra hircus	Haimen white goat	healthy	null	null	null	null	a large-scale transcriptome atlas based on 8 * 110 self-generated RNA-seq profiles at sub-tissue resolution	R2	null	illumina	ars1	96.99	30354925	3.11567	PAIRED	1
PRJNA1017964	null	HTIR23684	obliquus externus abdominis	A02	3	80	5	A02.03.080.05	tissue	obliquus externus abdominis	abdominal muscle	muscle	exercise system	juvenile	female	Bovidae	Capra hircus	Haimen white goat	healthy	null	null	null	null	a large-scale transcriptome atlas based on 8 * 110 self-generated RNA-seq profiles at sub-tissue resolution	R1	null	illumina	ars1	96.87	33593348	3.44807	PAIRED	1
PRJNA1017964	null	HTIR23685	obliquus externus abdominis	A02	3	80	5	A02.03.080.05	tissue	obliquus externus abdominis	abdominal muscle	muscle	exercise system	juvenile	female	Bovidae	Capra hircus	Haimen white goat	healthy	null	null	null	null	a large-scale transcriptome atlas based on 8 * 110 self-generated RNA-seq profiles at sub-tissue resolution	R2	null	illumina	ars1	97.22	27402282	2.81261	PAIRED	1
PRJNA1017964	null	HTIR23687	lateral rectus abdominis	A02	3	80	30	A02.03.080.30	tissue	lateral rectus abdominis	abdominal muscle	muscle	exercise system	juvenile	female	Bovidae	Capra hircus	Haimen white goat	healthy	null	null	null	null	a large-scale transcriptome atlas based on 8 * 110 self-generated RNA-seq profiles at sub-tissue resolution	R1	null	illumina	ars1	94.74	32011835	3.28574	PAIRED	1
PRJNA1017964	null	HTIR23688	lateral rectus abdominis	A02	3	80	30	A02.03.080.30	tissue	lateral rectus abdominis	abdominal muscle	muscle	exercise system	juvenile	female	Bovidae	Capra hircus	Haimen white goat	healthy	null	null	null	null	a large-scale transcriptome atlas based on 8 * 110 self-generated RNA-seq profiles at sub-tissue resolution	R2	null	illumina	ars1	95.65	32429699	3.32863	PAIRED	1
PRJNA1017964	null	HTIR23690	medial rectus abdominis	A02	3	80	35	A02.03.080.35	tissue	medial rectus abdominis	abdominal muscle	muscle	exercise system	juvenile	female	Bovidae	Capra hircus	Haimen white goat	healthy	null	null	null	null	a large-scale transcriptome atlas based on 8 * 110 self-generated RNA-seq profiles at sub-tissue resolution	R1	null	illumina	ars1	96.94	33957713	3.48547	PAIRED	1
PRJNA1017964	null	HTIR23691	medial rectus abdominis	A02	3	80	35	A02.03.080.35	tissue	medial rectus abdominis	abdominal muscle	muscle	exercise system	juvenile	female	Bovidae	Capra hircus	Haimen white goat	healthy	null	null	null	null	a large-scale transcriptome atlas based on 8 * 110 self-generated RNA-seq profiles at sub-tissue resolution	R2	null	illumina	ars1	97.22	34943143	3.58661	PAIRED	1
PRJNA1017964	null	HTIR23693	masseter	A02	3	100	5	A02.03.100.05	tissue	masseter	chewing muscles	muscle	exercise system	juvenile	female	Bovidae	Capra hircus	Haimen white goat	healthy	null	null	null	null	a large-scale transcriptome atlas based on 8 * 110 self-generated RNA-seq profiles at sub-tissue resolution	R1	null	illumina	ars1	96.26	36252976	3.72106	PAIRED	1
PRJNA1017964	null	HTIR23694	masseter	A02	3	100	5	A02.03.100.05	tissue	masseter	chewing muscles	muscle	exercise system	juvenile	female	Bovidae	Capra hircus	Haimen white goat	healthy	null	null	null	null	a large-scale transcriptome atlas based on 8 * 110 self-generated RNA-seq profiles at sub-tissue resolution	R2	null	illumina	ars1	96.67	37451879	3.84411	PAIRED	1
PRJNA1017964	null	HTIR23696	gluteal muscle	A02	3	110	10	A02.03.110.10	tissue	superficial gluteal muscle	hip muscle	muscle	exercise system	juvenile	female	Bovidae	Capra hircus	Haimen white goat	healthy	null	null	null	null	a large-scale transcriptome atlas based on 8 * 110 self-generated RNA-seq profiles at sub-tissue resolution	R1	null	illumina	ars1	96.88	27165464	2.7883	PAIRED	1
PRJNA1017964	null	HTIR23697	gluteal muscle	A02	3	110	10	A02.03.110.10	tissue	superficial gluteal muscle	hip muscle	muscle	exercise system	juvenile	female	Bovidae	Capra hircus	Haimen white goat	healthy	null	null	null	null	a large-scale transcriptome atlas based on 8 * 110 self-generated RNA-seq profiles at sub-tissue resolution	R2	null	illumina	ars1	97.16	26340745	2.70365	PAIRED	1
PRJNA1017964	null	HTIR23699	middle gluteal muscle	A02	3	110	15	A02.03.110.15	tissue	middle gluteal muscle	hip muscle	muscle	exercise system	juvenile	female	Bovidae	Capra hircus	Haimen white goat	healthy	null	null	null	null	a large-scale transcriptome atlas based on 8 * 110 self-generated RNA-seq profiles at sub-tissue resolution	R1	null	illumina	ars1	96.92	33954046	3.48509	PAIRED	1
PRJNA1017964	null	HTIR23700	middle gluteal muscle	A02	3	110	15	A02.03.110.15	tissue	middle gluteal muscle	hip muscle	muscle	exercise system	juvenile	female	Bovidae	Capra hircus	Haimen white goat	healthy	null	null	null	null	a large-scale transcriptome atlas based on 8 * 110 self-generated RNA-seq profiles at sub-tissue resolution	R2	null	illumina	ars1	97.26	24507647	2.5155	PAIRED	1
PRJNA1017964	null	HTIR23702	gluteus femoris biceps	A02	3	120	5	A02.03.120.05	tissue	gluteus femoris biceps	femoral muscle	muscle	exercise system	juvenile	female	Bovidae	Capra hircus	Haimen white goat	healthy	null	null	null	null	a large-scale transcriptome atlas based on 8 * 110 self-generated RNA-seq profiles at sub-tissue resolution	R1	null	illumina	ars1	96.88	30745625	3.15577	PAIRED	1
PRJNA1017964	null	HTIR23703	gluteus femoris biceps	A02	3	120	5	A02.03.120.05	tissue	gluteus femoris biceps	femoral muscle	muscle	exercise system	juvenile	female	Bovidae	Capra hircus	Haimen white goat	healthy	null	null	null	null	a large-scale transcriptome atlas based on 8 * 110 self-generated RNA-seq profiles at sub-tissue resolution	R2	null	illumina	ars1	97.16	24522125	2.51699	PAIRED	1
PRJNA1017964	null	HTIR23705	tensor fascia lata	A02	3	120	20	A02.03.120.20	tissue	tensor fascia lata	femoral muscle	muscle	exercise system	juvenile	female	Bovidae	Capra hircus	Haimen white goat	healthy	null	null	null	null	a large-scale transcriptome atlas based on 8 * 110 self-generated RNA-seq profiles at sub-tissue resolution	R1	null	illumina	ars1	95.49	23836304	2.44659	PAIRED	1
PRJNA1017964	null	HTIR23706	tensor fascia lata	A02	3	120	20	A02.03.120.20	tissue	tensor fascia lata	femoral muscle	muscle	exercise system	juvenile	female	Bovidae	Capra hircus	Haimen white goat	healthy	null	null	null	null	a large-scale transcriptome atlas based on 8 * 110 self-generated RNA-seq profiles at sub-tissue resolution	R2	null	illumina	ars1	96.26	26523768	2.72244	PAIRED	1
PRJNA1017964	null	HTIR23708	quadriceps femoris	A02	3	120	25	A02.03.120.25	tissue	quadriceps femoris	femoral muscle	muscle	exercise system	juvenile	female	Bovidae	Capra hircus	Haimen white goat	healthy	null	null	null	null	a large-scale transcriptome atlas based on 8 * 110 self-generated RNA-seq profiles at sub-tissue resolution	R1	null	illumina	ars1	96.82	35361018	3.62951	PAIRED	1
PRJNA1017964	null	HTIR23709	quadriceps femoris	A02	3	120	25	A02.03.120.25	tissue	quadriceps femoris	femoral muscle	muscle	exercise system	juvenile	female	Bovidae	Capra hircus	Haimen white goat	healthy	null	null	null	null	a large-scale transcriptome atlas based on 8 * 110 self-generated RNA-seq profiles at sub-tissue resolution	R2	null	illumina	ars1	97.15	35896980	3.68452	PAIRED	1
PRJNA1017964	null	HTIR23711	extensor digitorum longus	A02	3	130	15	A02.03.130.15	tissue	extensor digitorum longus	calf and hindfoot muscles	muscle	exercise system	juvenile	female	Bovidae	Capra hircus	Haimen white goat	healthy	null	null	null	null	a large-scale transcriptome atlas based on 8 * 110 self-generated RNA-seq profiles at sub-tissue resolution	R1	null	illumina	ars1	96.77	33615773	3.45037	PAIRED	1
PRJNA1017964	null	HTIR23712	extensor digitorum longus	A02	3	130	15	A02.03.130.15	tissue	extensor digitorum longus	calf and hindfoot muscles	muscle	exercise system	juvenile	female	Bovidae	Capra hircus	Haimen white goat	healthy	null	null	null	null	a large-scale transcriptome atlas based on 8 * 110 self-generated RNA-seq profiles at sub-tissue resolution	R2	null	illumina	ars1	97.09	35835359	3.67819	PAIRED	1
PRJNA1017964	null	HTIR23714	tail muscle	A02	3	140	0	A02.03.140.00	tissue	tail muscle	tail muscle	muscle	exercise system	juvenile	female	Bovidae	Capra hircus	Haimen white goat	healthy	null	null	null	null	a large-scale transcriptome atlas based on 8 * 110 self-generated RNA-seq profiles at sub-tissue resolution	R1	null	illumina	ars1	96.74	30129954	3.09258	PAIRED	1
PRJNA1017964	null	HTIR23715	tail muscle	A02	3	140	0	A02.03.140.00	tissue	tail muscle	tail muscle	muscle	exercise system	juvenile	female	Bovidae	Capra hircus	Haimen white goat	healthy	null	null	null	null	a large-scale transcriptome atlas based on 8 * 110 self-generated RNA-seq profiles at sub-tissue resolution	R2	null	illumina	ars1	97.08	52422746	5.38075	PAIRED	1
PRJNA1017964	null	HTIR23717	tail fat	A02	3	140	5	A02.03.140.05	tissue	tail fat	tail muscle	muscle	exercise system	juvenile	female	Bovidae	Capra hircus	Haimen white goat	healthy	null	null	null	null	a large-scale transcriptome atlas based on 8 * 110 self-generated RNA-seq profiles at sub-tissue resolution	R1	null	illumina	ars1	96.55	30010710	3.08034	PAIRED	1
PRJNA1017964	null	HTIR23718	tail fat	A02	3	140	5	A02.03.140.05	tissue	tail fat	tail muscle	muscle	exercise system	juvenile	female	Bovidae	Capra hircus	Haimen white goat	healthy	null	null	null	null	a large-scale transcriptome atlas based on 8 * 110 self-generated RNA-seq profiles at sub-tissue resolution	R2	null	illumina	ars1	97.42	39161528	4.01959	PAIRED	1
PRJNA1017964	null	HTIR23720	lip	A03	1	0	0	A03.01.000.00	tissue	lip	lip	lip	digestive system	juvenile	female	Bovidae	Capra hircus	Haimen white goat	healthy	null	null	null	null	a large-scale transcriptome atlas based on 8 * 110 self-generated RNA-seq profiles at sub-tissue resolution	R1	null	illumina	ars1	97.14	24716309	2.53692	PAIRED	1
PRJNA1017964	null	HTIR23721	lip	A03	1	0	0	A03.01.000.00	tissue	lip	lip	lip	digestive system	juvenile	female	Bovidae	Capra hircus	Haimen white goat	healthy	null	null	null	null	a large-scale transcriptome atlas based on 8 * 110 self-generated RNA-seq profiles at sub-tissue resolution	R2	null	illumina	ars1	97.46	25259869	2.59271	PAIRED	1
PRJNA1017964	null	HTIR23723	apex linguae	A03	5	10	0	A03.05.010.00	tissue	apex linguae	apex linguae	tongue	digestive system	juvenile	female	Bovidae	Capra hircus	Haimen white goat	healthy	null	null	null	null	a large-scale transcriptome atlas based on 8 * 110 self-generated RNA-seq profiles at sub-tissue resolution	R1	null	illumina	ars1	96.71	40620325	4.16933	PAIRED	1
PRJNA1017964	null	HTIR23724	apex linguae	A03	5	10	0	A03.05.010.00	tissue	apex linguae	apex linguae	tongue	digestive system	juvenile	female	Bovidae	Capra hircus	Haimen white goat	healthy	null	null	null	null	a large-scale transcriptome atlas based on 8 * 110 self-generated RNA-seq profiles at sub-tissue resolution	R2	null	illumina	ars1	97.02	30377920	3.11803	PAIRED	1
PRJNA1017964	null	HTIR23726	corpus linguae	A03	5	20	0	A03.05.020.00	tissue	corpus linguae	corpus linguae	tongue	digestive system	juvenile	female	Bovidae	Capra hircus	Haimen white goat	healthy	null	null	null	null	a large-scale transcriptome atlas based on 8 * 110 self-generated RNA-seq profiles at sub-tissue resolution	R1	null	illumina	ars1	96.61	31916113	3.27592	PAIRED	1
PRJNA1017964	null	HTIR23727	corpus linguae	A03	5	20	0	A03.05.020.00	tissue	corpus linguae	corpus linguae	tongue	digestive system	juvenile	female	Bovidae	Capra hircus	Haimen white goat	healthy	null	null	null	null	a large-scale transcriptome atlas based on 8 * 110 self-generated RNA-seq profiles at sub-tissue resolution	R2	null	illumina	ars1	96.98	38888426	3.99156	PAIRED	1
PRJNA1017964	null	HTIR23729	cervical esophagus	A03	11	10	0	A03.11.010.00	tissue	cervical esophagus	cervical esophagus	esophagus	digestive system	juvenile	female	Bovidae	Capra hircus	Haimen white goat	healthy	null	null	null	null	a large-scale transcriptome atlas based on 8 * 110 self-generated RNA-seq profiles at sub-tissue resolution	R1	null	illumina	ars1	96.45	41006583	4.20897	PAIRED	1
PRJNA1017964	null	HTIR23730	cervical esophagus	A03	11	10	0	A03.11.010.00	tissue	cervical esophagus	cervical esophagus	esophagus	digestive system	juvenile	female	Bovidae	Capra hircus	Haimen white goat	healthy	null	null	null	null	a large-scale transcriptome atlas based on 8 * 110 self-generated RNA-seq profiles at sub-tissue resolution	R2	null	illumina	ars1	96.72	34356063	3.52636	PAIRED	1
PRJNA1017964	null	HTIR23732	thoracic esophagus	A03	11	20	0	A03.11.020.00	tissue	thoracic esophagus	thoracic esophagus	esophagus	digestive system	juvenile	female	Bovidae	Capra hircus	Haimen white goat	healthy	null	null	null	null	a large-scale transcriptome atlas based on 8 * 110 self-generated RNA-seq profiles at sub-tissue resolution	R1	null	illumina	ars1	96.33	37154656	3.81361	PAIRED	1
PRJNA1017964	null	HTIR23733	thoracic esophagus	A03	11	20	0	A03.11.020.00	tissue	thoracic esophagus	thoracic esophagus	esophagus	digestive system	juvenile	female	Bovidae	Capra hircus	Haimen white goat	healthy	null	null	null	null	a large-scale transcriptome atlas based on 8 * 110 self-generated RNA-seq profiles at sub-tissue resolution	R2	null	illumina	ars1	96.6	35080125	3.60067	PAIRED	1
PRJNA1017964	null	HTIR23735	rumen dorsal sac	A03	12	10	10	A03.12.010.10	tissue	rumen dorsal sac	rumen	ruminant stomach	digestive system	juvenile	female	Bovidae	Capra hircus	Haimen white goat	healthy	null	null	null	null	a large-scale transcriptome atlas based on 8 * 110 self-generated RNA-seq profiles at sub-tissue resolution	R1	null	illumina	ars1	96.53	39659219	4.07068	PAIRED	1
PRJNA1017964	null	HTIR23736	rumen dorsal sac	A03	12	10	10	A03.12.010.10	tissue	rumen dorsal sac	rumen	ruminant stomach	digestive system	juvenile	female	Bovidae	Capra hircus	Haimen white goat	healthy	null	null	null	null	a large-scale transcriptome atlas based on 8 * 110 self-generated RNA-seq profiles at sub-tissue resolution	R2	null	illumina	ars1	96.87	36564473	3.75303	PAIRED	1
PRJNA1017964	null	HTIR23738	rumen ventral sac	A03	12	10	15	A03.12.010.15	tissue	rumen ventral sac	rumen	ruminant stomach	digestive system	juvenile	female	Bovidae	Capra hircus	Haimen white goat	healthy	null	null	null	null	a large-scale transcriptome atlas based on 8 * 110 self-generated RNA-seq profiles at sub-tissue resolution	R1	null	illumina	ars1	96.95	39666327	4.07141	PAIRED	1
PRJNA1017964	null	HTIR23739	rumen ventral sac	A03	12	10	15	A03.12.010.15	tissue	rumen ventral sac	rumen	ruminant stomach	digestive system	juvenile	female	Bovidae	Capra hircus	Haimen white goat	healthy	null	null	null	null	a large-scale transcriptome atlas based on 8 * 110 self-generated RNA-seq profiles at sub-tissue resolution	R2	null	illumina	ars1	97.25	30467728	3.12725	PAIRED	1
PRJNA1017964	null	HTIR23741	rumen predorsum blind sac	A03	12	10	20	A03.12.010.20	tissue	rumen predorsum blind sac	rumen	ruminant stomach	digestive system	juvenile	female	Bovidae	Capra hircus	Haimen white goat	healthy	null	null	null	null	a large-scale transcriptome atlas based on 8 * 110 self-generated RNA-seq profiles at sub-tissue resolution	R1	null	illumina	ars1	96.99	49071796	5.0368	PAIRED	1
PRJNA1017964	null	HTIR23742	rumen predorsum blind sac	A03	12	10	20	A03.12.010.20	tissue	rumen predorsum blind sac	rumen	ruminant stomach	digestive system	juvenile	female	Bovidae	Capra hircus	Haimen white goat	healthy	null	null	null	null	a large-scale transcriptome atlas based on 8 * 110 self-generated RNA-seq profiles at sub-tissue resolution	R2	null	illumina	ars1	97.32	33325397	3.42057	PAIRED	1
PRJNA1017964	null	HTIR23744	rumen venter posterior blind sac	A03	12	10	25	A03.12.010.25	tissue	rumen venter posterior blind sac	rumen	ruminant stomach	digestive system	juvenile	female	Bovidae	Capra hircus	Haimen white goat	healthy	null	null	null	null	a large-scale transcriptome atlas based on 8 * 110 self-generated RNA-seq profiles at sub-tissue resolution	R1	null	illumina	ars1	96.86	52410239	5.37946	PAIRED	1
PRJNA1017964	null	HTIR23745	rumen venter posterior blind sac	A03	12	10	25	A03.12.010.25	tissue	rumen venter posterior blind sac	rumen	ruminant stomach	digestive system	juvenile	female	Bovidae	Capra hircus	Haimen white goat	healthy	null	null	null	null	a large-scale transcriptome atlas based on 8 * 110 self-generated RNA-seq profiles at sub-tissue resolution	R2	null	illumina	ars1	97.13	29146306	2.99162	PAIRED	1
PRJNA1017964	null	HTIR23747	reticulum	A03	12	20	0	A03.12.020.00	tissue	reticulum	reticulum	ruminant stomach	digestive system	juvenile	female	Bovidae	Capra hircus	Haimen white goat	healthy	null	null	null	null	a large-scale transcriptome atlas based on 8 * 110 self-generated RNA-seq profiles at sub-tissue resolution	R1	null	illumina	ars1	96.76	31201869	3.2026	PAIRED	1
PRJNA1017964	null	HTIR23748	reticulum	A03	12	20	0	A03.12.020.00	tissue	reticulum	reticulum	ruminant stomach	digestive system	juvenile	female	Bovidae	Capra hircus	Haimen white goat	healthy	null	null	null	null	a large-scale transcriptome atlas based on 8 * 110 self-generated RNA-seq profiles at sub-tissue resolution	R2	null	illumina	ars1	97.13	33071209	3.39448	PAIRED	1
PRJNA1017964	null	HTIR23750	omasum	A03	12	30	0	A03.12.030.00	tissue	omasum	omasum	ruminant stomach	digestive system	juvenile	female	Bovidae	Capra hircus	Haimen white goat	healthy	null	null	null	null	a large-scale transcriptome atlas based on 8 * 110 self-generated RNA-seq profiles at sub-tissue resolution	R1	null	illumina	ars1	94.24	38865688	3.98923	PAIRED	1
PRJNA1017964	null	HTIR23751	omasum	A03	12	30	0	A03.12.030.00	tissue	omasum	omasum	ruminant stomach	digestive system	juvenile	female	Bovidae	Capra hircus	Haimen white goat	healthy	null	null	null	null	a large-scale transcriptome atlas based on 8 * 110 self-generated RNA-seq profiles at sub-tissue resolution	R2	null	illumina	ars1	94.5	36067543	3.70202	PAIRED	1
PRJNA1017964	null	HTIR23753	abomasum	A03	12	40	0	A03.12.040.00	tissue	abomasum	abomasum	ruminant stomach	digestive system	juvenile	female	Bovidae	Capra hircus	Haimen white goat	healthy	null	null	null	null	a large-scale transcriptome atlas based on 8 * 110 self-generated RNA-seq profiles at sub-tissue resolution	R1	null	illumina	ars1	96.71	37664768	3.86597	PAIRED	1
PRJNA1017964	null	HTIR23754	abomasum	A03	12	40	0	A03.12.040.00	tissue	abomasum	abomasum	ruminant stomach	digestive system	juvenile	female	Bovidae	Capra hircus	Haimen white goat	healthy	null	null	null	null	a large-scale transcriptome atlas based on 8 * 110 self-generated RNA-seq profiles at sub-tissue resolution	R2	null	illumina	ars1	97.1	37947415	3.89498	PAIRED	1
PRJNA1017964	null	HTIR23756	jejunum	A03	14	20	0	A03.14.020.00	tissue	jejunum	jejunum	intestines	digestive system	juvenile	female	Bovidae	Capra hircus	Haimen white goat	healthy	null	null	null	null	a large-scale transcriptome atlas based on 8 * 110 self-generated RNA-seq profiles at sub-tissue resolution	R1	null	illumina	ars1	93.12	29752217	3.05381	PAIRED	1
PRJNA1017964	null	HTIR23757	jejunum	A03	14	20	0	A03.14.020.00	tissue	jejunum	jejunum	intestines	digestive system	juvenile	female	Bovidae	Capra hircus	Haimen white goat	healthy	null	null	null	null	a large-scale transcriptome atlas based on 8 * 110 self-generated RNA-seq profiles at sub-tissue resolution	R2	null	illumina	ars1	94.57	27773765	2.85074	PAIRED	1
PRJNA1017964	null	HTIR23759	ileum	A03	14	30	0	A03.14.030.00	tissue	ileum	ileum	intestines	digestive system	juvenile	female	Bovidae	Capra hircus	Haimen white goat	healthy	null	null	null	null	a large-scale transcriptome atlas based on 8 * 110 self-generated RNA-seq profiles at sub-tissue resolution	R1	null	illumina	ars1	94.08	28882031	2.96449	PAIRED	1
PRJNA1017964	null	HTIR23760	ileum	A03	14	30	0	A03.14.030.00	tissue	ileum	ileum	intestines	digestive system	juvenile	female	Bovidae	Capra hircus	Haimen white goat	healthy	null	null	null	null	a large-scale transcriptome atlas based on 8 * 110 self-generated RNA-seq profiles at sub-tissue resolution	R2	null	illumina	ars1	95.5	43004971	4.41409	PAIRED	1
PRJNA1017964	null	HTIR23762	caecum	A03	14	40	0	A03.14.040.00	tissue	caecum	caecum	intestines	digestive system	juvenile	female	Bovidae	Capra hircus	Haimen white goat	healthy	null	null	null	null	a large-scale transcriptome atlas based on 8 * 110 self-generated RNA-seq profiles at sub-tissue resolution	R1	null	illumina	ars1	94.3	33312835	3.41928	PAIRED	1
PRJNA1017964	null	HTIR23763	caecum	A03	14	40	0	A03.14.040.00	tissue	caecum	caecum	intestines	digestive system	juvenile	female	Bovidae	Capra hircus	Haimen white goat	healthy	null	null	null	null	a large-scale transcriptome atlas based on 8 * 110 self-generated RNA-seq profiles at sub-tissue resolution	R2	null	illumina	ars1	94.57	26873759	2.75836	PAIRED	1
PRJNA1017964	null	HTIR23765	colon	A03	14	50	0	A03.14.050.00	tissue	colon	colon	intestines	digestive system	juvenile	female	Bovidae	Capra hircus	Haimen white goat	healthy	null	null	null	null	a large-scale transcriptome atlas based on 8 * 110 self-generated RNA-seq profiles at sub-tissue resolution	R1	null	illumina	ars1	95.64	34501277	3.54126	PAIRED	1
PRJNA1017964	null	HTIR23766	colon	A03	14	50	0	A03.14.050.00	tissue	colon	colon	intestines	digestive system	juvenile	female	Bovidae	Capra hircus	Haimen white goat	healthy	null	null	null	null	a large-scale transcriptome atlas based on 8 * 110 self-generated RNA-seq profiles at sub-tissue resolution	R2	null	illumina	ars1	95.95	34541360	3.54537	PAIRED	1
PRJNA1017964	null	HTIR23768	rectum	A03	14	60	0	A03.14.060.00	tissue	rectum	rectum	intestines	digestive system	juvenile	female	Bovidae	Capra hircus	Haimen white goat	healthy	null	null	null	null	a large-scale transcriptome atlas based on 8 * 110 self-generated RNA-seq profiles at sub-tissue resolution	R1	null	illumina	ars1	95.53	31453350	3.22842	PAIRED	1
PRJNA1017964	null	HTIR23769	rectum	A03	14	60	0	A03.14.060.00	tissue	rectum	rectum	intestines	digestive system	juvenile	female	Bovidae	Capra hircus	Haimen white goat	healthy	null	null	null	null	a large-scale transcriptome atlas based on 8 * 110 self-generated RNA-seq profiles at sub-tissue resolution	R2	null	illumina	ars1	95.85	38672725	3.96942	PAIRED	1
PRJNA1017964	null	HTIR23771	intestinal fat	A03	14	80	0	A03.14.080.00	tissue	intestinal fat	intestinal fat	intestines	digestive system	juvenile	female	Bovidae	Capra hircus	Haimen white goat	healthy	null	null	null	null	a large-scale transcriptome atlas based on 8 * 110 self-generated RNA-seq profiles at sub-tissue resolution	R1	null	illumina	ars1	96.43	59883506	6.14653	PAIRED	1
PRJNA1017964	null	HTIR23772	intestinal fat	A03	14	80	0	A03.14.080.00	tissue	intestinal fat	intestinal fat	intestines	digestive system	juvenile	female	Bovidae	Capra hircus	Haimen white goat	healthy	null	null	null	null	a large-scale transcriptome atlas based on 8 * 110 self-generated RNA-seq profiles at sub-tissue resolution	R2	null	illumina	ars1	97.43	33154151	3.40299	PAIRED	1
PRJNA1017964	null	HTIR23774	gall bladder	A03	15	20	0	A03.15.020.00	tissue	gall bladder	gall bladder	liver	digestive system	juvenile	female	Bovidae	Capra hircus	Haimen white goat	healthy	null	null	null	null	a large-scale transcriptome atlas based on 8 * 110 self-generated RNA-seq profiles at sub-tissue resolution	R1	null	illumina	ars1	96.5	42393712	4.35135	PAIRED	1
PRJNA1017964	null	HTIR23775	gall bladder	A03	15	20	0	A03.15.020.00	tissue	gall bladder	gall bladder	liver	digestive system	juvenile	female	Bovidae	Capra hircus	Haimen white goat	healthy	null	null	null	null	a large-scale transcriptome atlas based on 8 * 110 self-generated RNA-seq profiles at sub-tissue resolution	R2	null	illumina	ars1	96.79	35652907	3.65947	PAIRED	1
PRJNA1017964	null	HTIR23777	lobus hepatic dexter	A03	15	40	10	A03.15.040.10	tissue	lobus hepatic dexter	lobe of liver	liver	digestive system	juvenile	female	Bovidae	Capra hircus	Haimen white goat	healthy	null	null	null	null	a large-scale transcriptome atlas based on 8 * 110 self-generated RNA-seq profiles at sub-tissue resolution	R1	null	illumina	ars1	96.83	33338587	3.42192	PAIRED	1
PRJNA1017964	null	HTIR23778	lobus hepatic dexter	A03	15	40	10	A03.15.040.10	tissue	lobus hepatic dexter	lobe of liver	liver	digestive system	juvenile	female	Bovidae	Capra hircus	Haimen white goat	healthy	null	null	null	null	a large-scale transcriptome atlas based on 8 * 110 self-generated RNA-seq profiles at sub-tissue resolution	R2	null	illumina	ars1	97.72	36238494	3.71957	PAIRED	1
PRJNA1017964	null	HTIR23780	lobus hepatic sinister	A03	15	40	15	A03.15.040.15	tissue	lobus hepatic sinister	lobe of liver	liver	digestive system	juvenile	female	Bovidae	Capra hircus	Haimen white goat	healthy	null	null	null	null	a large-scale transcriptome atlas based on 8 * 110 self-generated RNA-seq profiles at sub-tissue resolution	R1	null	illumina	ars1	97.37	49671421	5.09835	PAIRED	1
PRJNA1017964	null	HTIR23781	lobus hepatic sinister	A03	15	40	15	A03.15.040.15	tissue	lobus hepatic sinister	lobe of liver	liver	digestive system	juvenile	female	Bovidae	Capra hircus	Haimen white goat	healthy	null	null	null	null	a large-scale transcriptome atlas based on 8 * 110 self-generated RNA-seq profiles at sub-tissue resolution	R2	null	illumina	ars1	97.64	43888960	4.50483	PAIRED	1
PRJNA1017964	null	HTIR23783	lobus quadratus hepatis	A03	15	40	20	A03.15.040.20	tissue	lobus quadratus hepatis	lobe of liver	liver	digestive system	juvenile	female	Bovidae	Capra hircus	Haimen white goat	healthy	null	null	null	null	a large-scale transcriptome atlas based on 8 * 110 self-generated RNA-seq profiles at sub-tissue resolution	R1	null	illumina	ars1	97.26	39474768	4.05175	PAIRED	1
PRJNA1017964	null	HTIR23784	lobus quadratus hepatis	A03	15	40	20	A03.15.040.20	tissue	lobus quadratus hepatis	lobe of liver	liver	digestive system	juvenile	female	Bovidae	Capra hircus	Haimen white goat	healthy	null	null	null	null	a large-scale transcriptome atlas based on 8 * 110 self-generated RNA-seq profiles at sub-tissue resolution	R2	null	illumina	ars1	97.58	31161275	3.19844	PAIRED	1
PRJNA1017964	null	HTIR23786	lobus spigelii hepatis	A03	15	40	25	A03.15.040.25	tissue	lobus spigelii hepatis	lobe of liver	liver	digestive system	juvenile	female	Bovidae	Capra hircus	Haimen white goat	healthy	null	null	null	null	a large-scale transcriptome atlas based on 8 * 110 self-generated RNA-seq profiles at sub-tissue resolution	R1	null	illumina	ars1	95.44	37919771	3.89214	PAIRED	1
PRJNA1017964	null	HTIR23787	lobus spigelii hepatis	A03	15	40	25	A03.15.040.25	tissue	lobus spigelii hepatis	lobe of liver	liver	digestive system	juvenile	female	Bovidae	Capra hircus	Haimen white goat	healthy	null	null	null	null	a large-scale transcriptome atlas based on 8 * 110 self-generated RNA-seq profiles at sub-tissue resolution	R2	null	illumina	ars1	95.74	42947568	4.4082	PAIRED	1
PRJNA1017964	null	HTIR23789	bile duct	A03	15	50	0	A03.15.050.00	tissue	bile duct	bile duct	liver	digestive system	juvenile	female	Bovidae	Capra hircus	Haimen white goat	healthy	null	null	null	null	a large-scale transcriptome atlas based on 8 * 110 self-generated RNA-seq profiles at sub-tissue resolution	R1	null	illumina	ars1	96.38	41516082	4.26127	PAIRED	1
PRJNA1017964	null	HTIR23790	bile duct	A03	15	50	0	A03.15.050.00	tissue	bile duct	bile duct	liver	digestive system	juvenile	female	Bovidae	Capra hircus	Haimen white goat	healthy	null	null	null	null	a large-scale transcriptome atlas based on 8 * 110 self-generated RNA-seq profiles at sub-tissue resolution	R2	null	illumina	ars1	96.73	35162684	3.60915	PAIRED	1
PRJNA1017964	null	HTIR23792	laryngeal muscle	A04	3	50	0	A04.03.050.00	tissue	laryngeal muscle	laryngeal muscle	throat	respiratory system	juvenile	female	Bovidae	Capra hircus	Haimen white goat	healthy	null	null	null	null	a large-scale transcriptome atlas based on 8 * 110 self-generated RNA-seq profiles at sub-tissue resolution	R1	null	illumina	ars1	93.65	22932225	2.3538	PAIRED	1
PRJNA1017964	null	HTIR23793	laryngeal muscle	A04	3	50	0	A04.03.050.00	tissue	laryngeal muscle	laryngeal muscle	throat	respiratory system	juvenile	female	Bovidae	Capra hircus	Haimen white goat	healthy	null	null	null	null	a large-scale transcriptome atlas based on 8 * 110 self-generated RNA-seq profiles at sub-tissue resolution	R2	null	illumina	ars1	93.81	28575503	2.93303	PAIRED	1
PRJNA1017964	null	HTIR23795	laryngeal hose	A04	3	80	0	A04.03.080.00	tissue	laryngeal hose	laryngeal hose	throat	respiratory system	juvenile	female	Bovidae	Capra hircus	Haimen white goat	healthy	null	null	null	null	a large-scale transcriptome atlas based on 8 * 110 self-generated RNA-seq profiles at sub-tissue resolution	R1	null	illumina	ars1	91.9	31464508	3.22956	PAIRED	1
PRJNA1017964	null	HTIR23796	laryngeal hose	A04	3	80	0	A04.03.080.00	tissue	laryngeal hose	laryngeal hose	throat	respiratory system	juvenile	female	Bovidae	Capra hircus	Haimen white goat	healthy	null	null	null	null	a large-scale transcriptome atlas based on 8 * 110 self-generated RNA-seq profiles at sub-tissue resolution	R2	null	illumina	ars1	92.24	20876953	2.14284	PAIRED	1
PRJNA1017964	null	HTIR23798	trachea	A04	4	0	0	A04.04.000.00	tissue	trachea	trachea	trachea	respiratory system	juvenile	female	Bovidae	Capra hircus	Haimen white goat	healthy	null	null	null	null	a large-scale transcriptome atlas based on 8 * 110 self-generated RNA-seq profiles at sub-tissue resolution	R1	null	illumina	ars1	92.95	39351792	4.03912	PAIRED	1
PRJNA1017964	null	HTIR23799	trachea	A04	4	0	0	A04.04.000.00	tissue	trachea	trachea	trachea	respiratory system	juvenile	female	Bovidae	Capra hircus	Haimen white goat	healthy	null	null	null	null	a large-scale transcriptome atlas based on 8 * 110 self-generated RNA-seq profiles at sub-tissue resolution	R2	null	illumina	ars1	93.34	32665821	3.35287	PAIRED	1
PRJNA1017964	null	HTIR23801	lobus superior pulmonis dextri	A04	6	10	0	A04.06.010.00	tissue	lobus superior pulmonis dextri	lobus superior pulmonis dextri	lung	respiratory system	juvenile	female	Bovidae	Capra hircus	Haimen white goat	healthy	null	null	null	null	a large-scale transcriptome atlas based on 8 * 110 self-generated RNA-seq profiles at sub-tissue resolution	R1	null	illumina	ars1	96.63	20796911	2.13462	PAIRED	1
PRJNA1017964	null	HTIR23802	lobus superior pulmonis dextri	A04	6	10	0	A04.06.010.00	tissue	lobus superior pulmonis dextri	lobus superior pulmonis dextri	lung	respiratory system	juvenile	female	Bovidae	Capra hircus	Haimen white goat	healthy	null	null	null	null	a large-scale transcriptome atlas based on 8 * 110 self-generated RNA-seq profiles at sub-tissue resolution	R2	null	illumina	ars1	97.07	24320122	2.49625	PAIRED	1
PRJNA1017964	null	HTIR23804	lobus medius pulmonis dextri	A04	6	20	0	A04.06.020.00	tissue	lobus medius pulmonis dextri	lobus medius pulmonis dextri	lung	respiratory system	juvenile	female	Bovidae	Capra hircus	Haimen white goat	healthy	null	null	null	null	a large-scale transcriptome atlas based on 8 * 110 self-generated RNA-seq profiles at sub-tissue resolution	R1	null	illumina	ars1	96.9	46427248	4.76536	PAIRED	1
PRJNA1017964	null	HTIR23805	lobus medius pulmonis dextri	A04	6	20	0	A04.06.020.00	tissue	lobus medius pulmonis dextri	lobus medius pulmonis dextri	lung	respiratory system	juvenile	female	Bovidae	Capra hircus	Haimen white goat	healthy	null	null	null	null	a large-scale transcriptome atlas based on 8 * 110 self-generated RNA-seq profiles at sub-tissue resolution	R2	null	illumina	ars1	96.5	28843186	2.96051	PAIRED	1
PRJNA1017964	null	HTIR23807	lobus inferior pulmonis dextri	A04	6	30	0	A04.06.030.00	tissue	lobus inferior pulmonis dextri	lobus inferior pulmonis dextri	lung	respiratory system	juvenile	female	Bovidae	Capra hircus	Haimen white goat	healthy	null	null	null	null	a large-scale transcriptome atlas based on 8 * 110 self-generated RNA-seq profiles at sub-tissue resolution	R1	null	illumina	ars1	96.41	39072717	4.01048	PAIRED	1
PRJNA1017964	null	HTIR23808	lobus inferior pulmonis dextri	A04	6	30	0	A04.06.030.00	tissue	lobus inferior pulmonis dextri	lobus inferior pulmonis dextri	lung	respiratory system	juvenile	female	Bovidae	Capra hircus	Haimen white goat	healthy	null	null	null	null	a large-scale transcriptome atlas based on 8 * 110 self-generated RNA-seq profiles at sub-tissue resolution	R2	null	illumina	ars1	96.94	34099653	3.50004	PAIRED	1
PRJNA1017964	null	HTIR23810	auxiliary lobe	A04	6	70	0	A04.06.070.00	tissue	auxiliary lobe	auxiliary lobe	lung	respiratory system	juvenile	female	Bovidae	Capra hircus	Haimen white goat	healthy	null	null	null	null	a large-scale transcriptome atlas based on 8 * 110 self-generated RNA-seq profiles at sub-tissue resolution	R1	null	illumina	ars1	96.44	27590603	2.83194	PAIRED	1
PRJNA1017964	null	HTIR23811	auxiliary lobe	A04	6	70	0	A04.06.070.00	tissue	auxiliary lobe	auxiliary lobe	lung	respiratory system	juvenile	female	Bovidae	Capra hircus	Haimen white goat	healthy	null	null	null	null	a large-scale transcriptome atlas based on 8 * 110 self-generated RNA-seq profiles at sub-tissue resolution	R2	null	illumina	ars1	97.35	36781203	3.77527	PAIRED	1
PRJNA1017964	null	HTIR23813	renal fat sac	A05	1	10	0	A05.01.010.00	tissue	renal fat sac	renal fat sac	kidney	urinary system	juvenile	female	Bovidae	Capra hircus	Haimen white goat	healthy	null	null	null	null	a large-scale transcriptome atlas based on 8 * 110 self-generated RNA-seq profiles at sub-tissue resolution	R1	null	illumina	ars1	96.45	64434860	6.61369	PAIRED	1
PRJNA1017964	null	HTIR23814	renal fat sac	A05	1	10	0	A05.01.010.00	tissue	renal fat sac	renal fat sac	kidney	urinary system	juvenile	female	Bovidae	Capra hircus	Haimen white goat	healthy	null	null	null	null	a large-scale transcriptome atlas based on 8 * 110 self-generated RNA-seq profiles at sub-tissue resolution	R2	null	illumina	ars1	97.42	36311008	3.72701	PAIRED	1
PRJNA1017964	null	HTIR23816	renal cortex	A05	1	50	0	A05.01.050.00	tissue	renal cortex	renal cortex	kidney	urinary system	juvenile	female	Bovidae	Capra hircus	Haimen white goat	healthy	null	null	null	null	a large-scale transcriptome atlas based on 8 * 110 self-generated RNA-seq profiles at sub-tissue resolution	R1	null	illumina	ars1	96.95	33293160	3.41726	PAIRED	1
PRJNA1017964	null	HTIR23817	renal cortex	A05	1	50	0	A05.01.050.00	tissue	renal cortex	renal cortex	kidney	urinary system	juvenile	female	Bovidae	Capra hircus	Haimen white goat	healthy	null	null	null	null	a large-scale transcriptome atlas based on 8 * 110 self-generated RNA-seq profiles at sub-tissue resolution	R2	null	illumina	ars1	97.43	34850641	3.57712	PAIRED	1
PRJNA1017964	null	HTIR23819	renal medulla	A05	1	60	0	A05.01.060.00	tissue	renal medulla	renal medulla	kidney	urinary system	juvenile	female	Bovidae	Capra hircus	Haimen white goat	healthy	null	null	null	null	a large-scale transcriptome atlas based on 8 * 110 self-generated RNA-seq profiles at sub-tissue resolution	R1	null	illumina	ars1	97	39762886	4.08132	PAIRED	1
PRJNA1017964	null	HTIR23820	renal medulla	A05	1	60	0	A05.01.060.00	tissue	renal medulla	renal medulla	kidney	urinary system	juvenile	female	Bovidae	Capra hircus	Haimen white goat	healthy	null	null	null	null	a large-scale transcriptome atlas based on 8 * 110 self-generated RNA-seq profiles at sub-tissue resolution	R2	null	illumina	ars1	97.43	31922047	3.27652	PAIRED	1
PRJNA1017964	null	HTIR23822	ureter	A05	2	10	0	A05.02.010.00	tissue	ureter	ureter	ureter	urinary system	juvenile	female	Bovidae	Capra hircus	Haimen white goat	healthy	null	null	null	null	a large-scale transcriptome atlas based on 8 * 110 self-generated RNA-seq profiles at sub-tissue resolution	R1	null	illumina	ars1	96.74	31362428	3.21908	PAIRED	1
PRJNA1017964	null	HTIR23823	ureter	A05	2	10	0	A05.02.010.00	tissue	ureter	ureter	ureter	urinary system	juvenile	female	Bovidae	Capra hircus	Haimen white goat	healthy	null	null	null	null	a large-scale transcriptome atlas based on 8 * 110 self-generated RNA-seq profiles at sub-tissue resolution	R2	null	illumina	ars1	97.07	32069682	3.29168	PAIRED	1
PRJNA1017964	null	HTIR23825	bladder	A05	3	0	0	A05.03.000.00	tissue	bladder	bladder	bladder	urinary system	juvenile	female	Bovidae	Capra hircus	Haimen white goat	healthy	null	null	null	null	a large-scale transcriptome atlas based on 8 * 110 self-generated RNA-seq profiles at sub-tissue resolution	R1	null	illumina	ars1	97.21	29490050	3.0269	PAIRED	1
PRJNA1017964	null	HTIR23826	bladder	A05	3	0	0	A05.03.000.00	tissue	bladder	bladder	bladder	urinary system	juvenile	female	Bovidae	Capra hircus	Haimen white goat	healthy	null	null	null	null	a large-scale transcriptome atlas based on 8 * 110 self-generated RNA-seq profiles at sub-tissue resolution	R2	null	illumina	ars1	97.51	32136810	3.29857	PAIRED	1
PRJNA1017964	null	HTIR23828	urethra	A05	4	0	0	A05.04.000.00	tissue	urethra	urethra	urethra	urinary system	juvenile	female	Bovidae	Capra hircus	Haimen white goat	healthy	null	null	null	null	a large-scale transcriptome atlas based on 8 * 110 self-generated RNA-seq profiles at sub-tissue resolution	R1	null	illumina	ars1	97.13	35893566	3.68417	PAIRED	1
PRJNA1017964	null	HTIR23829	urethra	A05	4	0	0	A05.04.000.00	tissue	urethra	urethra	urethra	urinary system	juvenile	female	Bovidae	Capra hircus	Haimen white goat	healthy	null	null	null	null	a large-scale transcriptome atlas based on 8 * 110 self-generated RNA-seq profiles at sub-tissue resolution	R2	null	illumina	ars1	97.43	32055167	3.29019	PAIRED	1
PRJNA1017964	null	HTIR23831	ovary	A06	1	0	0	A06.01.000.00	tissue	ovary	ovary	ovary	reproductive system	juvenile	female	Bovidae	Capra hircus	Haimen white goat	healthy	null	null	null	null	a large-scale transcriptome atlas based on 8 * 110 self-generated RNA-seq profiles at sub-tissue resolution	R1	null	illumina	ars1	97.03	33845237	3.47392	PAIRED	1
PRJNA1017964	null	HTIR23832	ovary	A06	1	0	0	A06.01.000.00	tissue	ovary	ovary	ovary	reproductive system	juvenile	female	Bovidae	Capra hircus	Haimen white goat	healthy	null	null	null	null	a large-scale transcriptome atlas based on 8 * 110 self-generated RNA-seq profiles at sub-tissue resolution	R2	null	illumina	ars1	97.35	28750651	2.95101	PAIRED	1
PRJNA1017964	null	HTIR23834	oviduct	A06	2	10	5	A06.02.010.05	tissue	oviduct	oviduct	oviduct	reproductive system	juvenile	female	Bovidae	Capra hircus	Haimen white goat	healthy	null	null	null	null	a large-scale transcriptome atlas based on 8 * 110 self-generated RNA-seq profiles at sub-tissue resolution	R1	null	illumina	ars1	97.22	32036904	3.28831	PAIRED	1
PRJNA1017964	null	HTIR23835	oviduct	A06	2	10	5	A06.02.010.05	tissue	oviduct	oviduct	oviduct	reproductive system	juvenile	female	Bovidae	Capra hircus	Haimen white goat	healthy	null	null	null	null	a large-scale transcriptome atlas based on 8 * 110 self-generated RNA-seq profiles at sub-tissue resolution	R2	null	illumina	ars1	97.53	28582671	2.93377	PAIRED	1
PRJNA1017964	null	HTIR23837	uterus	A06	3	0	0	A06.03.000.00	tissue	uterus	uterus	uterus	reproductive system	juvenile	female	Bovidae	Capra hircus	Haimen white goat	healthy	null	null	null	null	a large-scale transcriptome atlas based on 8 * 110 self-generated RNA-seq profiles at sub-tissue resolution	R1	null	illumina	ars1	96.78	30756591	3.1569	PAIRED	1
PRJNA1017964	null	HTIR23838	uterus	A06	3	0	0	A06.03.000.00	tissue	uterus	uterus	uterus	reproductive system	juvenile	female	Bovidae	Capra hircus	Haimen white goat	healthy	null	null	null	null	a large-scale transcriptome atlas based on 8 * 110 self-generated RNA-seq profiles at sub-tissue resolution	R2	null	illumina	ars1	97.15	20465393	2.1006	PAIRED	1
PRJNA1017964	null	HTIR23840	uterine caruncle	A06	3	10	5	A06.03.010.05	tissue	uterine caruncle	uterine horn	uterus	reproductive system	juvenile	female	Bovidae	Capra hircus	Haimen white goat	healthy	null	null	null	null	a large-scale transcriptome atlas based on 8 * 110 self-generated RNA-seq profiles at sub-tissue resolution	R1	null	illumina	ars1	97.22	37180604	3.81627	PAIRED	1
PRJNA1017964	null	HTIR23841	uterine caruncle	A06	3	10	5	A06.03.010.05	tissue	uterine caruncle	uterine horn	uterus	reproductive system	juvenile	female	Bovidae	Capra hircus	Haimen white goat	healthy	null	null	null	null	a large-scale transcriptome atlas based on 8 * 110 self-generated RNA-seq profiles at sub-tissue resolution	R2	null	illumina	ars1	97.5	36706699	3.76763	PAIRED	1
PRJNA1017964	null	HTIR23843	cervix top	A06	3	20	5	A06.03.020.05	tissue	cervix top	uterine cervix	uterus	reproductive system	juvenile	female	Bovidae	Capra hircus	Haimen white goat	healthy	null	null	null	null	a large-scale transcriptome atlas based on 8 * 110 self-generated RNA-seq profiles at sub-tissue resolution	R1	null	illumina	ars1	95.16	30462514	3.12672	PAIRED	1
PRJNA1017964	null	HTIR23844	cervix top	A06	3	20	5	A06.03.020.05	tissue	cervix top	uterine cervix	uterus	reproductive system	juvenile	female	Bovidae	Capra hircus	Haimen white goat	healthy	null	null	null	null	a large-scale transcriptome atlas based on 8 * 110 self-generated RNA-seq profiles at sub-tissue resolution	R2	null	illumina	ars1	95.58	33219572	3.4097	PAIRED	1
PRJNA1017964	null	HTIR23846	cervix bottom	A06	3	20	10	A06.03.020.10	tissue	cervix bottom	uterine cervix	uterus	reproductive system	juvenile	female	Bovidae	Capra hircus	Haimen white goat	healthy	null	null	null	null	a large-scale transcriptome atlas based on 8 * 110 self-generated RNA-seq profiles at sub-tissue resolution	R1	null	illumina	ars1	96.91	38057663	3.90629	PAIRED	1
PRJNA1017964	null	HTIR23847	cervix bottom	A06	3	20	10	A06.03.020.10	tissue	cervix bottom	uterine cervix	uterus	reproductive system	juvenile	female	Bovidae	Capra hircus	Haimen white goat	healthy	null	null	null	null	a large-scale transcriptome atlas based on 8 * 110 self-generated RNA-seq profiles at sub-tissue resolution	R2	null	illumina	ars1	97.21	43090501	4.42287	PAIRED	1
PRJNA1017964	null	HTIR23849	left atrium	A07	1	10	0	A07.01.010.00	tissue	left atrium	left atrium	heart	circulatory system	juvenile	female	Bovidae	Capra hircus	Haimen white goat	healthy	null	null	null	null	a large-scale transcriptome atlas based on 8 * 110 self-generated RNA-seq profiles at sub-tissue resolution	R1	null	illumina	ars1	96.41	39810868	4.08624	PAIRED	1
PRJNA1017964	null	HTIR23850	left atrium	A07	1	10	0	A07.01.010.00	tissue	left atrium	left atrium	heart	circulatory system	juvenile	female	Bovidae	Capra hircus	Haimen white goat	healthy	null	null	null	null	a large-scale transcriptome atlas based on 8 * 110 self-generated RNA-seq profiles at sub-tissue resolution	R2	null	illumina	ars1	96.79	40661064	4.17351	PAIRED	1
PRJNA1017964	null	HTIR23852	right atrium	A07	1	20	0	A07.01.020.00	tissue	right atrium	right atrium	heart	circulatory system	juvenile	female	Bovidae	Capra hircus	Haimen white goat	healthy	null	null	null	null	a large-scale transcriptome atlas based on 8 * 110 self-generated RNA-seq profiles at sub-tissue resolution	R1	null	illumina	ars1	96.23	38591215	3.96106	PAIRED	1
PRJNA1017964	null	HTIR23853	right atrium	A07	1	20	0	A07.01.020.00	tissue	right atrium	right atrium	heart	circulatory system	juvenile	female	Bovidae	Capra hircus	Haimen white goat	healthy	null	null	null	null	a large-scale transcriptome atlas based on 8 * 110 self-generated RNA-seq profiles at sub-tissue resolution	R2	null	illumina	ars1	96.67	29733566	3.0519	PAIRED	1
PRJNA1017964	null	HTIR23855	left ventricle	A07	1	30	5	A07.01.030.05	tissue	left ventricle	ventricle	heart	circulatory system	juvenile	female	Bovidae	Capra hircus	Haimen white goat	healthy	null	null	null	null	a large-scale transcriptome atlas based on 8 * 110 self-generated RNA-seq profiles at sub-tissue resolution	R1	null	illumina	ars1	96.02	30960217	3.1778	PAIRED	1
PRJNA1017964	null	HTIR23856	left ventricle	A07	1	30	5	A07.01.030.05	tissue	left ventricle	ventricle	heart	circulatory system	juvenile	female	Bovidae	Capra hircus	Haimen white goat	healthy	null	null	null	null	a large-scale transcriptome atlas based on 8 * 110 self-generated RNA-seq profiles at sub-tissue resolution	R2	null	illumina	ars1	97.01	35214615	3.61448	PAIRED	1
PRJNA1017964	null	HTIR23858	right ventricle	A07	1	30	10	A07.01.030.10	tissue	right ventricle	ventricle	heart	circulatory system	juvenile	female	Bovidae	Capra hircus	Haimen white goat	healthy	null	null	null	null	a large-scale transcriptome atlas based on 8 * 110 self-generated RNA-seq profiles at sub-tissue resolution	R1	null	illumina	ars1	96.64	37950901	3.89533	PAIRED	1
PRJNA1017964	null	HTIR23859	right ventricle	A07	1	30	10	A07.01.030.10	tissue	right ventricle	ventricle	heart	circulatory system	juvenile	female	Bovidae	Capra hircus	Haimen white goat	healthy	null	null	null	null	a large-scale transcriptome atlas based on 8 * 110 self-generated RNA-seq profiles at sub-tissue resolution	R2	null	illumina	ars1	97.02	36387639	3.73488	PAIRED	1
PRJNA1017964	null	HTIR23861	jugular	A07	2	10	0	A07.02.010.00	tissue	jugular	jugular	vessel	circulatory system	juvenile	female	Bovidae	Capra hircus	Haimen white goat	healthy	null	null	null	null	a large-scale transcriptome atlas based on 8 * 110 self-generated RNA-seq profiles at sub-tissue resolution	R1	null	illumina	ars1	96.73	70431288	7.22917	PAIRED	1
PRJNA1017964	null	HTIR23862	jugular	A07	2	10	0	A07.02.010.00	tissue	jugular	jugular	vessel	circulatory system	juvenile	female	Bovidae	Capra hircus	Haimen white goat	healthy	null	null	null	null	a large-scale transcriptome atlas based on 8 * 110 self-generated RNA-seq profiles at sub-tissue resolution	R2	null	illumina	ars1	97.57	31858133	3.26996	PAIRED	1
PRJNA1017964	null	HTIR23864	pulmonary artery	A07	2	40	0	A07.02.040.00	tissue	pulmonary artery	pulmonary artery	vessel	circulatory system	juvenile	female	Bovidae	Capra hircus	Haimen white goat	healthy	null	null	null	null	a large-scale transcriptome atlas based on 8 * 110 self-generated RNA-seq profiles at sub-tissue resolution	R1	null	illumina	ars1	97.03	37939734	3.89419	PAIRED	1
PRJNA1017964	null	HTIR23865	pulmonary artery	A07	2	40	0	A07.02.040.00	tissue	pulmonary artery	pulmonary artery	vessel	circulatory system	juvenile	female	Bovidae	Capra hircus	Haimen white goat	healthy	null	null	null	null	a large-scale transcriptome atlas based on 8 * 110 self-generated RNA-seq profiles at sub-tissue resolution	R2	null	illumina	ars1	97.34	29040926	2.9808	PAIRED	1
PRJNA1017964	null	HTIR23867	pulmonary vein	A07	2	50	0	A07.02.050.00	tissue	pulmonary vein	pulmonary vein	vessel	circulatory system	juvenile	female	Bovidae	Capra hircus	Haimen white goat	healthy	null	null	null	null	a large-scale transcriptome atlas based on 8 * 110 self-generated RNA-seq profiles at sub-tissue resolution	R1	null	illumina	ars1	97.04	37699931	3.86957	PAIRED	1
PRJNA1017964	null	HTIR23868	pulmonary vein	A07	2	50	0	A07.02.050.00	tissue	pulmonary vein	pulmonary vein	vessel	circulatory system	juvenile	female	Bovidae	Capra hircus	Haimen white goat	healthy	null	null	null	null	a large-scale transcriptome atlas based on 8 * 110 self-generated RNA-seq profiles at sub-tissue resolution	R2	null	illumina	ars1	97.35	37420494	3.84089	PAIRED	1
PRJNA1017964	null	HTIR23870	aorta	A07	2	60	0	A07.02.060.00	tissue	aorta	aorta	vessel	circulatory system	juvenile	female	Bovidae	Capra hircus	Haimen white goat	healthy	null	null	null	null	a large-scale transcriptome atlas based on 8 * 110 self-generated RNA-seq profiles at sub-tissue resolution	R1	null	illumina	ars1	96.52	20953407	2.15069	PAIRED	1
PRJNA1017964	null	HTIR23871	aorta	A07	2	60	0	A07.02.060.00	tissue	aorta	aorta	vessel	circulatory system	juvenile	female	Bovidae	Capra hircus	Haimen white goat	healthy	null	null	null	null	a large-scale transcriptome atlas based on 8 * 110 self-generated RNA-seq profiles at sub-tissue resolution	R2	null	illumina	ars1	97.53	34950222	3.58734	PAIRED	1
PRJNA1017964	null	HTIR23873	vena cava	A07	2	80	0	A07.02.080.00	tissue	vena cava	vena cava	vessel	circulatory system	juvenile	female	Bovidae	Capra hircus	Haimen white goat	healthy	null	null	null	null	a large-scale transcriptome atlas based on 8 * 110 self-generated RNA-seq profiles at sub-tissue resolution	R1	null	illumina	ars1	96.43	36285545	3.7244	PAIRED	1
PRJNA1017964	null	HTIR23874	vena cava	A07	2	80	0	A07.02.080.00	tissue	vena cava	vena cava	vessel	circulatory system	juvenile	female	Bovidae	Capra hircus	Haimen white goat	healthy	null	null	null	null	a large-scale transcriptome atlas based on 8 * 110 self-generated RNA-seq profiles at sub-tissue resolution	R2	null	illumina	ars1	96.78	35659051	3.6601	PAIRED	1
PRJNA1017964	null	HTIR23886	white pulp	A08	4	10	0	A08.04.010.00	tissue	white pulp	white pulp	spleen	immune system	juvenile	female	Bovidae	Capra hircus	Haimen white goat	healthy	null	null	null	null	a large-scale transcriptome atlas based on 8 * 110 self-generated RNA-seq profiles at sub-tissue resolution	R1	null	illumina	ars1	92.73	38453143	3.94689	PAIRED	1
PRJNA1017964	null	HTIR23887	white pulp	A08	4	10	0	A08.04.010.00	tissue	white pulp	white pulp	spleen	immune system	juvenile	female	Bovidae	Capra hircus	Haimen white goat	healthy	null	null	null	null	a large-scale transcriptome atlas based on 8 * 110 self-generated RNA-seq profiles at sub-tissue resolution	R2	null	illumina	ars1	92.95	34653624	3.5569	PAIRED	1
PRJNA1017964	null	HTIR23889	red pulp	A08	4	20	0	A08.04.020.00	tissue	red pulp	red pulp	spleen	immune system	juvenile	female	Bovidae	Capra hircus	Haimen white goat	healthy	null	null	null	null	a large-scale transcriptome atlas based on 8 * 110 self-generated RNA-seq profiles at sub-tissue resolution	R1	null	illumina	ars1	91.11	24161060	2.47993	PAIRED	1
PRJNA1017964	null	HTIR23890	red pulp	A08	4	20	0	A08.04.020.00	tissue	red pulp	red pulp	spleen	immune system	juvenile	female	Bovidae	Capra hircus	Haimen white goat	healthy	null	null	null	null	a large-scale transcriptome atlas based on 8 * 110 self-generated RNA-seq profiles at sub-tissue resolution	R2	null	illumina	ars1	92.29	30762125	3.15747	PAIRED	1
PRJNA1017964	null	HTIR23892	thymus	A08	5	0	0	A08.05.000.00	tissue	thymus	thymus	thymus	immune system	juvenile	female	Bovidae	Capra hircus	Haimen white goat	healthy	null	null	null	null	a large-scale transcriptome atlas based on 8 * 110 self-generated RNA-seq profiles at sub-tissue resolution	R1	null	illumina	ars1	96.97	39477163	4.05199	PAIRED	1
PRJNA1017964	null	HTIR23893	thymus	A08	5	0	0	A08.05.000.00	tissue	thymus	thymus	thymus	immune system	juvenile	female	Bovidae	Capra hircus	Haimen white goat	healthy	null	null	null	null	a large-scale transcriptome atlas based on 8 * 110 self-generated RNA-seq profiles at sub-tissue resolution	R2	null	illumina	ars1	97.43	33762007	3.46538	PAIRED	1
PRJNA1017964	null	HTIR23895	mandibular lymph node	A08	6	10	0	A08.06.010.00	tissue	mandibular lymph node	mandibular lymph node	lymph node	immune system	juvenile	female	Bovidae	Capra hircus	Haimen white goat	healthy	null	null	null	null	a large-scale transcriptome atlas based on 8 * 110 self-generated RNA-seq profiles at sub-tissue resolution	R1	null	illumina	ars1	97.11	39760236	4.08105	PAIRED	1
PRJNA1017964	null	HTIR23896	mandibular lymph node	A08	6	10	0	A08.06.010.00	tissue	mandibular lymph node	mandibular lymph node	lymph node	immune system	juvenile	female	Bovidae	Capra hircus	Haimen white goat	healthy	null	null	null	null	a large-scale transcriptome atlas based on 8 * 110 self-generated RNA-seq profiles at sub-tissue resolution	R2	null	illumina	ars1	97.44	29301907	3.00759	PAIRED	1
PRJNA1017964	null	HTIR23898	mesenteric lymph node	A08	6	130	0	A08.06.130.00	tissue	mesenteric lymph node	mesenteric lymph node	lymph node	immune system	juvenile	female	Bovidae	Capra hircus	Haimen white goat	healthy	null	null	null	null	a large-scale transcriptome atlas based on 8 * 110 self-generated RNA-seq profiles at sub-tissue resolution	R1	null	illumina	ars1	94.47	23193498	2.38061	PAIRED	1
PRJNA1017964	null	HTIR23899	mesenteric lymph node	A08	6	130	0	A08.06.130.00	tissue	mesenteric lymph node	mesenteric lymph node	lymph node	immune system	juvenile	female	Bovidae	Capra hircus	Haimen white goat	healthy	null	null	null	null	a large-scale transcriptome atlas based on 8 * 110 self-generated RNA-seq profiles at sub-tissue resolution	R2	null	illumina	ars1	95.6	26058302	2.67466	PAIRED	1
PRJNA1017964	null	HTIR23901	spinal cord	A09	1	0	0	A09.01.000.00	tissue	spinal cord	spinal cord	spinal cord	nervous system	juvenile	female	Bovidae	Capra hircus	Haimen white goat	healthy	null	null	null	null	a large-scale transcriptome atlas based on 8 * 110 self-generated RNA-seq profiles at sub-tissue resolution	R1	null	illumina	ars1	96.06	63894607	6.55823	PAIRED	1
PRJNA1017964	null	HTIR23902	spinal cord	A09	1	0	0	A09.01.000.00	tissue	spinal cord	spinal cord	spinal cord	nervous system	juvenile	female	Bovidae	Capra hircus	Haimen white goat	healthy	null	null	null	null	a large-scale transcriptome atlas based on 8 * 110 self-generated RNA-seq profiles at sub-tissue resolution	R2	null	illumina	ars1	97.01	37267783	3.82522	PAIRED	1
PRJNA1017964	null	HTIR23904	cerebrum	A09	2	10	0	A09.02.010.00	tissue	cerebrum	cerebrum	brain	nervous system	juvenile	female	Bovidae	Capra hircus	Haimen white goat	healthy	null	null	null	null	a large-scale transcriptome atlas based on 8 * 110 self-generated RNA-seq profiles at sub-tissue resolution	R1	null	illumina	ars1	97.34	38588737	3.9608	PAIRED	1
PRJNA1017964	null	HTIR23905	cerebrum	A09	2	10	0	A09.02.010.00	tissue	cerebrum	cerebrum	brain	nervous system	juvenile	female	Bovidae	Capra hircus	Haimen white goat	healthy	null	null	null	null	a large-scale transcriptome atlas based on 8 * 110 self-generated RNA-seq profiles at sub-tissue resolution	R2	null	illumina	ars1	97.64	36494502	3.74585	PAIRED	1
PRJNA1017964	null	HTIR23907	dorsal hippocampus	A09	2	10	5	A09.02.010.05	tissue	dorsal hippocampus	cerebrum	brain	nervous system	juvenile	female	Bovidae	Capra hircus	Haimen white goat	healthy	null	null	null	null	a large-scale transcriptome atlas based on 8 * 110 self-generated RNA-seq profiles at sub-tissue resolution	R1	null	illumina	ars1	97.16	38048811	3.90538	PAIRED	1
PRJNA1017964	null	HTIR23908	dorsal hippocampus	A09	2	10	5	A09.02.010.05	tissue	dorsal hippocampus	cerebrum	brain	nervous system	juvenile	female	Bovidae	Capra hircus	Haimen white goat	healthy	null	null	null	null	a large-scale transcriptome atlas based on 8 * 110 self-generated RNA-seq profiles at sub-tissue resolution	R2	null	illumina	ars1	97.53	38109701	3.91163	PAIRED	1
PRJNA1017964	null	HTIR23910	ventral hippocampus	A09	2	10	10	A09.02.010.10	tissue	ventral hippocampus	cerebrum	brain	nervous system	juvenile	female	Bovidae	Capra hircus	Haimen white goat	healthy	null	null	null	null	a large-scale transcriptome atlas based on 8 * 110 self-generated RNA-seq profiles at sub-tissue resolution	R1	null	illumina	ars1	97.2	22119933	2.27042	PAIRED	1
PRJNA1017964	null	HTIR23911	ventral hippocampus	A09	2	10	10	A09.02.010.10	tissue	ventral hippocampus	cerebrum	brain	nervous system	juvenile	female	Bovidae	Capra hircus	Haimen white goat	healthy	null	null	null	null	a large-scale transcriptome atlas based on 8 * 110 self-generated RNA-seq profiles at sub-tissue resolution	R2	null	illumina	ars1	97.59	31564945	3.23987	PAIRED	1
PRJNA1017964	null	HTIR23913	cerebellum	A09	2	20	0	A09.02.020.00	tissue	cerebellum	cerebellum	brain	nervous system	juvenile	female	Bovidae	Capra hircus	Haimen white goat	healthy	null	null	null	null	a large-scale transcriptome atlas based on 8 * 110 self-generated RNA-seq profiles at sub-tissue resolution	R1	null	illumina	ars1	96.25	52395259	5.37792	PAIRED	1
PRJNA1017964	null	HTIR23914	cerebellum	A09	2	20	0	A09.02.020.00	tissue	cerebellum	cerebellum	brain	nervous system	juvenile	female	Bovidae	Capra hircus	Haimen white goat	healthy	null	null	null	null	a large-scale transcriptome atlas based on 8 * 110 self-generated RNA-seq profiles at sub-tissue resolution	R2	null	illumina	ars1	97.32	28919381	2.96833	PAIRED	1
PRJNA1017964	null	HTIR23916	thalamus	A09	2	30	5	A09.02.030.05	tissue	thalamus	interbrain	brain	nervous system	juvenile	female	Bovidae	Capra hircus	Haimen white goat	healthy	null	null	null	null	a large-scale transcriptome atlas based on 8 * 110 self-generated RNA-seq profiles at sub-tissue resolution	R1	null	illumina	ars1	96.96	34701196	3.56178	PAIRED	1
PRJNA1017964	null	HTIR23917	thalamus	A09	2	30	5	A09.02.030.05	tissue	thalamus	interbrain	brain	nervous system	juvenile	female	Bovidae	Capra hircus	Haimen white goat	healthy	null	null	null	null	a large-scale transcriptome atlas based on 8 * 110 self-generated RNA-seq profiles at sub-tissue resolution	R2	null	illumina	ars1	97.27	33826720	3.47202	PAIRED	1
PRJNA1017964	null	HTIR23919	midbrain	A09	2	40	5	A09.02.040.05	tissue	midbrain	brainstem	brain	nervous system	juvenile	female	Bovidae	Capra hircus	Haimen white goat	healthy	null	null	null	null	a large-scale transcriptome atlas based on 8 * 110 self-generated RNA-seq profiles at sub-tissue resolution	R1	null	illumina	ars1	96.41	31466049	3.22972	PAIRED	1
PRJNA1017964	null	HTIR23920	midbrain	A09	2	40	5	A09.02.040.05	tissue	midbrain	brainstem	brain	nervous system	juvenile	female	Bovidae	Capra hircus	Haimen white goat	healthy	null	null	null	null	a large-scale transcriptome atlas based on 8 * 110 self-generated RNA-seq profiles at sub-tissue resolution	R2	null	illumina	ars1	97.26	35223350	3.61537	PAIRED	1
PRJNA1017964	null	HTIR23922	pons	A09	2	40	10	A09.02.040.10	tissue	pons	brainstem	brain	nervous system	juvenile	female	Bovidae	Capra hircus	Haimen white goat	healthy	null	null	null	null	a large-scale transcriptome atlas based on 8 * 110 self-generated RNA-seq profiles at sub-tissue resolution	R1	null	illumina	ars1	96.41	30685336	3.14959	PAIRED	1
PRJNA1017964	null	HTIR23923	pons	A09	2	40	10	A09.02.040.10	tissue	pons	brainstem	brain	nervous system	juvenile	female	Bovidae	Capra hircus	Haimen white goat	healthy	null	null	null	null	a large-scale transcriptome atlas based on 8 * 110 self-generated RNA-seq profiles at sub-tissue resolution	R2	null	illumina	ars1	97.1	44219596	4.53876	PAIRED	1
PRJNA1017964	null	HTIR23925	medulla oblongata	A09	2	40	15	A09.02.040.15	tissue	medulla oblongata	brainstem	brain	nervous system	juvenile	female	Bovidae	Capra hircus	Haimen white goat	healthy	null	null	null	null	a large-scale transcriptome atlas based on 8 * 110 self-generated RNA-seq profiles at sub-tissue resolution	R1	null	illumina	ars1	95.9	27062752	2.77776	PAIRED	1
PRJNA1017964	null	HTIR23926	medulla oblongata	A09	2	40	15	A09.02.040.15	tissue	medulla oblongata	brainstem	brain	nervous system	juvenile	female	Bovidae	Capra hircus	Haimen white goat	healthy	null	null	null	null	a large-scale transcriptome atlas based on 8 * 110 self-generated RNA-seq profiles at sub-tissue resolution	R2	null	illumina	ars1	96.95	27988450	2.87277	PAIRED	1
PRJNA1017964	null	HTIR23928	hypophysis	A10	1	0	0	A10.01.000.00	tissue	hypophysis	hypophysis	hypophysis	endocrine system	juvenile	female	Bovidae	Capra hircus	Haimen white goat	healthy	null	null	null	null	a large-scale transcriptome atlas based on 8 * 110 self-generated RNA-seq profiles at sub-tissue resolution	R1	null	illumina	ars1	95.63	62388362	6.40363	PAIRED	1
PRJNA1017964	null	HTIR23929	hypophysis	A10	1	0	0	A10.01.000.00	tissue	hypophysis	hypophysis	hypophysis	endocrine system	juvenile	female	Bovidae	Capra hircus	Haimen white goat	healthy	null	null	null	null	a large-scale transcriptome atlas based on 8 * 110 self-generated RNA-seq profiles at sub-tissue resolution	R2	null	illumina	ars1	96.5	38186452	3.91951	PAIRED	1
PRJNA1017964	null	HTIR23931	adrenal	A10	2	0	0	A10.02.000.00	tissue	adrenal	adrenal	adrenal	endocrine system	juvenile	female	Bovidae	Capra hircus	Haimen white goat	healthy	null	null	null	null	a large-scale transcriptome atlas based on 8 * 110 self-generated RNA-seq profiles at sub-tissue resolution	R1	null	illumina	ars1	90.65	28645590	2.94022	PAIRED	1
PRJNA1017964	null	HTIR23932	adrenal	A10	2	0	0	A10.02.000.00	tissue	adrenal	adrenal	adrenal	endocrine system	juvenile	female	Bovidae	Capra hircus	Haimen white goat	healthy	null	null	null	null	a large-scale transcriptome atlas based on 8 * 110 self-generated RNA-seq profiles at sub-tissue resolution	R2	null	illumina	ars1	91.4	44059073	4.52229	PAIRED	1
PRJNA1017964	null	HTIR23934	thyroid	A10	3	0	0	A10.03.000.00	tissue	thyroid	thyroid	thyroid	endocrine system	juvenile	female	Bovidae	Capra hircus	Haimen white goat	healthy	null	null	null	null	a large-scale transcriptome atlas based on 8 * 110 self-generated RNA-seq profiles at sub-tissue resolution	R1	null	illumina	ars1	92.47	50403236	5.17346	PAIRED	1
PRJNA1017964	null	HTIR23935	thyroid	A10	3	0	0	A10.03.000.00	tissue	thyroid	thyroid	thyroid	endocrine system	juvenile	female	Bovidae	Capra hircus	Haimen white goat	healthy	null	null	null	null	a large-scale transcriptome atlas based on 8 * 110 self-generated RNA-seq profiles at sub-tissue resolution	R2	null	illumina	ars1	93.64	30703392	3.15144	PAIRED	1
PRJNA1017964	null	HTIR23937	pineal gland	A10	5	0	0	A10.05.000.00	tissue	pineal gland	pineal gland	pineal gland	endocrine system	juvenile	female	Bovidae	Capra hircus	Haimen white goat	healthy	null	null	null	null	a large-scale transcriptome atlas based on 8 * 110 self-generated RNA-seq profiles at sub-tissue resolution	R1	null	illumina	ars1	96.34	46483035	4.77108	PAIRED	1
PRJNA1017964	null	HTIR23938	pineal gland	A10	5	0	0	A10.05.000.00	tissue	pineal gland	pineal gland	pineal gland	endocrine system	juvenile	female	Bovidae	Capra hircus	Haimen white goat	healthy	null	null	null	null	a large-scale transcriptome atlas based on 8 * 110 self-generated RNA-seq profiles at sub-tissue resolution	R2	null	illumina	ars1	97.21	25647349	2.63248	PAIRED	1
PRJNA1017964	null	HTIR23940	hypothalamus	A10	8	10	0	A10.08.010.00	tissue	hypothalamus	hypothalamus	other endocrine tissue	endocrine system	juvenile	female	Bovidae	Capra hircus	Haimen white goat	healthy	null	null	null	null	a large-scale transcriptome atlas based on 8 * 110 self-generated RNA-seq profiles at sub-tissue resolution	R1	null	illumina	ars1	97.13	30873366	3.16889	PAIRED	1
PRJNA1017964	null	HTIR23941	hypothalamus	A10	8	10	0	A10.08.010.00	tissue	hypothalamus	hypothalamus	other endocrine tissue	endocrine system	juvenile	female	Bovidae	Capra hircus	Haimen white goat	healthy	null	null	null	null	a large-scale transcriptome atlas based on 8 * 110 self-generated RNA-seq profiles at sub-tissue resolution	R2	null	illumina	ars1	97.48	32736333	3.3601	PAIRED	1
PRJNA1017964	null	HTIR27036	corium	A01	1	20	0	A01.01.020.00	tissue	corium	corium	skin	integumentary system	juvenile	female	Bovidae	Ovis aries	Hu sheep	healthy	null	null	null	null	a large-scale transcriptome atlas based on 8 * 110 self-generated RNA-seq profiles at sub-tissue resolution	R1	null	illumina	ars_ui_ramb_v2	97.12	45398437	5.18218	PAIRED	1
PRJNA1017964	null	HTIR27037	corium	A01	1	20	0	A01.01.020.00	tissue	corium	corium	skin	integumentary system	juvenile	female	Bovidae	Ovis aries	Hu sheep	healthy	null	null	null	null	a large-scale transcriptome atlas based on 8 * 110 self-generated RNA-seq profiles at sub-tissue resolution	R2	null	illumina	ars_ui_ramb_v2	96.14	21919308	2.50206	PAIRED	1
PRJNA1017964	null	HTIR27039	hypodermis	A01	1	30	0	A01.01.030.00	tissue	hypodermis	hypodermis	skin	integumentary system	juvenile	female	Bovidae	Ovis aries	Hu sheep	healthy	null	null	null	null	a large-scale transcriptome atlas based on 8 * 110 self-generated RNA-seq profiles at sub-tissue resolution	R1	null	illumina	ars_ui_ramb_v2	96.71	42173977	4.81411	PAIRED	1
PRJNA1017964	null	HTIR27040	hypodermis	A01	1	30	0	A01.01.030.00	tissue	hypodermis	hypodermis	skin	integumentary system	juvenile	female	Bovidae	Ovis aries	Hu sheep	healthy	null	null	null	null	a large-scale transcriptome atlas based on 8 * 110 self-generated RNA-seq profiles at sub-tissue resolution	R2	null	illumina	ars_ui_ramb_v2	96.34	24747372	2.82488	PAIRED	1
PRJNA1017964	null	HTIR27042	subcutaneous fat	A01	1	30	5	A01.01.030.05	tissue	subcutaneous fat	hypodermis	skin	integumentary system	juvenile	female	Bovidae	Ovis aries	Hu sheep	healthy	null	null	null	null	a large-scale transcriptome atlas based on 8 * 110 self-generated RNA-seq profiles at sub-tissue resolution	R1	null	illumina	ars_ui_ramb_v2	96.67	20040179	2.28756	PAIRED	1
PRJNA1017964	null	HTIR27043	subcutaneous fat	A01	1	30	5	A01.01.030.05	tissue	subcutaneous fat	hypodermis	skin	integumentary system	juvenile	female	Bovidae	Ovis aries	Hu sheep	healthy	null	null	null	null	a large-scale transcriptome atlas based on 8 * 110 self-generated RNA-seq profiles at sub-tissue resolution	R2	null	illumina	ars_ui_ramb_v2	96.51	29502788	3.36771	PAIRED	1
PRJNA1017964	null	HTIR27063	rhomboid muscle	A02	3	20	10	A02.03.020.10	tissue	rhomboid muscle	shoulder girdle muscle	muscle	exercise system	juvenile	female	Bovidae	Ovis aries	Hu sheep	healthy	null	null	null	null	a large-scale transcriptome atlas based on 8 * 110 self-generated RNA-seq profiles at sub-tissue resolution	R1	null	illumina	ars_ui_ramb_v2	96.76	36726878	4.19233	PAIRED	1
PRJNA1017964	null	HTIR27064	rhomboid muscle	A02	3	20	10	A02.03.020.10	tissue	rhomboid muscle	shoulder girdle muscle	muscle	exercise system	juvenile	female	Bovidae	Ovis aries	Hu sheep	healthy	null	null	null	null	a large-scale transcriptome atlas based on 8 * 110 self-generated RNA-seq profiles at sub-tissue resolution	R2	null	illumina	ars_ui_ramb_v2	96.22	28478780	3.25082	PAIRED	1
PRJNA1017964	null	HTIR27066	latissimus dorsi	A02	3	20	15	A02.03.020.15	tissue	latissimus dorsi	shoulder girdle muscle	muscle	exercise system	juvenile	female	Bovidae	Ovis aries	Hu sheep	healthy	null	null	null	null	a large-scale transcriptome atlas based on 8 * 110 self-generated RNA-seq profiles at sub-tissue resolution	R1	null	illumina	ars_ui_ramb_v2	97.3	63425581	7.23996	PAIRED	1
PRJNA1017964	null	HTIR27067	latissimus dorsi	A02	3	20	15	A02.03.020.15	tissue	latissimus dorsi	shoulder girdle muscle	muscle	exercise system	juvenile	female	Bovidae	Ovis aries	Hu sheep	healthy	null	null	null	null	a large-scale transcriptome atlas based on 8 * 110 self-generated RNA-seq profiles at sub-tissue resolution	R2	null	illumina	ars_ui_ramb_v2	96.71	31985463	3.6511	PAIRED	1
PRJNA1017964	null	HTIR27069	superficial thoracic muscle	A02	3	70	30	A02.03.070.30	tissue	superficial thoracic muscle	chest muscle	muscle	exercise system	juvenile	female	Bovidae	Ovis aries	Hu sheep	healthy	null	null	null	null	a large-scale transcriptome atlas based on 8 * 110 self-generated RNA-seq profiles at sub-tissue resolution	R1	null	illumina	ars_ui_ramb_v2	97.39	27348766	3.12183	PAIRED	1
PRJNA1017964	null	HTIR27070	superficial thoracic muscle	A02	3	70	30	A02.03.070.30	tissue	superficial thoracic muscle	chest muscle	muscle	exercise system	juvenile	female	Bovidae	Ovis aries	Hu sheep	healthy	null	null	null	null	a large-scale transcriptome atlas based on 8 * 110 self-generated RNA-seq profiles at sub-tissue resolution	R2	null	illumina	ars_ui_ramb_v2	96.83	24922141	2.84483	PAIRED	1
PRJNA1017964	null	HTIR27072	serratus ventralis	A02	3	70	40	A02.03.070.40	tissue	serratus ventralis	chest muscle	muscle	exercise system	juvenile	female	Bovidae	Ovis aries	Hu sheep	healthy	null	null	null	null	a large-scale transcriptome atlas based on 8 * 110 self-generated RNA-seq profiles at sub-tissue resolution	R1	null	illumina	ars_ui_ramb_v2	97.19	45982935	5.2489	PAIRED	1
PRJNA1017964	null	HTIR27073	serratus ventralis	A02	3	70	40	A02.03.070.40	tissue	serratus ventralis	chest muscle	muscle	exercise system	juvenile	female	Bovidae	Ovis aries	Hu sheep	healthy	null	null	null	null	a large-scale transcriptome atlas based on 8 * 110 self-generated RNA-seq profiles at sub-tissue resolution	R2	null	illumina	ars_ui_ramb_v2	97.16	26917813	3.07264	PAIRED	1
PRJNA1017964	null	HTIR27075	supraspinatus muscle	A02	3	160	45	A02.03.160.45	tissue	supraspinatus muscle	shoulder muscle	muscle	exercise system	juvenile	female	Bovidae	Ovis aries	Hu sheep	healthy	null	null	null	null	a large-scale transcriptome atlas based on 8 * 110 self-generated RNA-seq profiles at sub-tissue resolution	R1	null	illumina	ars_ui_ramb_v2	97.51	39203917	4.47508	PAIRED	1
PRJNA1017964	null	HTIR27076	supraspinatus muscle	A02	3	160	45	A02.03.160.45	tissue	supraspinatus muscle	shoulder muscle	muscle	exercise system	juvenile	female	Bovidae	Ovis aries	Hu sheep	healthy	null	null	null	null	a large-scale transcriptome atlas based on 8 * 110 self-generated RNA-seq profiles at sub-tissue resolution	R2	null	illumina	ars_ui_ramb_v2	96.95	28226059	3.22197	PAIRED	1
PRJNA1017964	null	HTIR27078	infraspinatus	A02	3	160	50	A02.03.160.50	tissue	infraspinatus	shoulder muscle	muscle	exercise system	juvenile	female	Bovidae	Ovis aries	Hu sheep	healthy	null	null	null	null	a large-scale transcriptome atlas based on 8 * 110 self-generated RNA-seq profiles at sub-tissue resolution	R1	null	illumina	ars_ui_ramb_v2	97.47	40371065	4.60831	PAIRED	1
PRJNA1017964	null	HTIR27079	infraspinatus	A02	3	160	50	A02.03.160.50	tissue	infraspinatus	shoulder muscle	muscle	exercise system	juvenile	female	Bovidae	Ovis aries	Hu sheep	healthy	null	null	null	null	a large-scale transcriptome atlas based on 8 * 110 self-generated RNA-seq profiles at sub-tissue resolution	R2	null	illumina	ars_ui_ramb_v2	96.78	20428534	2.33189	PAIRED	1
PRJNA1017964	null	HTIR27081	deltoid	A02	3	160	55	A02.03.160.55	tissue	deltoid	shoulder muscle	muscle	exercise system	juvenile	female	Bovidae	Ovis aries	Hu sheep	healthy	null	null	null	null	a large-scale transcriptome atlas based on 8 * 110 self-generated RNA-seq profiles at sub-tissue resolution	R1	null	illumina	ars_ui_ramb_v2	97.31	24055708	2.74593	PAIRED	1
PRJNA1017964	null	HTIR27082	deltoid	A02	3	160	55	A02.03.160.55	tissue	deltoid	shoulder muscle	muscle	exercise system	juvenile	female	Bovidae	Ovis aries	Hu sheep	healthy	null	null	null	null	a large-scale transcriptome atlas based on 8 * 110 self-generated RNA-seq profiles at sub-tissue resolution	R2	null	illumina	ars_ui_ramb_v2	96.61	23211689	2.64959	PAIRED	1
PRJNA1017964	null	HTIR27084	musculus trapezius thoracalis	A02	3	20	70	A02.03.020.70	tissue	musculus trapezius thoracalis	shoulder girdle muscle	muscle	exercise system	juvenile	female	Bovidae	Ovis aries	Hu sheep	healthy	null	null	null	null	a large-scale transcriptome atlas based on 8 * 110 self-generated RNA-seq profiles at sub-tissue resolution	R1	null	illumina	ars_ui_ramb_v2	97.47	53056963	6.05639	PAIRED	1
PRJNA1017964	null	HTIR27085	musculus trapezius thoracalis	A02	3	20	70	A02.03.020.70	tissue	musculus trapezius thoracalis	shoulder girdle muscle	muscle	exercise system	juvenile	female	Bovidae	Ovis aries	Hu sheep	healthy	null	null	null	null	a large-scale transcriptome atlas based on 8 * 110 self-generated RNA-seq profiles at sub-tissue resolution	R2	null	illumina	ars_ui_ramb_v2	96.48	50260657	5.7372	PAIRED	1
PRJNA1017964	null	HTIR27087	musculus trapezius cervicalis	A02	3	20	75	A02.03.020.75	tissue	musculus trapezius cervicalis	shoulder girdle muscle	muscle	exercise system	juvenile	female	Bovidae	Ovis aries	Hu sheep	healthy	null	null	null	null	a large-scale transcriptome atlas based on 8 * 110 self-generated RNA-seq profiles at sub-tissue resolution	R1	null	illumina	ars_ui_ramb_v2	97.23	27063111	3.08922	PAIRED	1
PRJNA1017964	null	HTIR27088	musculus trapezius cervicalis	A02	3	20	75	A02.03.020.75	tissue	musculus trapezius cervicalis	shoulder girdle muscle	muscle	exercise system	juvenile	female	Bovidae	Ovis aries	Hu sheep	healthy	null	null	null	null	a large-scale transcriptome atlas based on 8 * 110 self-generated RNA-seq profiles at sub-tissue resolution	R2	null	illumina	ars_ui_ramb_v2	96.88	27111822	3.09478	PAIRED	1
PRJNA1017964	null	HTIR27090	fascial extensor of forearm	A02	3	30	10	A02.03.030.10	tissue	fascial extensor of forearm	arm muscles	muscle	exercise system	juvenile	female	Bovidae	Ovis aries	Hu sheep	healthy	null	null	null	null	a large-scale transcriptome atlas based on 8 * 110 self-generated RNA-seq profiles at sub-tissue resolution	R1	null	illumina	ars_ui_ramb_v2	97.08	37422914	4.27178	PAIRED	1
PRJNA1017964	null	HTIR27091	fascial extensor of forearm	A02	3	30	10	A02.03.030.10	tissue	fascial extensor of forearm	arm muscles	muscle	exercise system	juvenile	female	Bovidae	Ovis aries	Hu sheep	healthy	null	null	null	null	a large-scale transcriptome atlas based on 8 * 110 self-generated RNA-seq profiles at sub-tissue resolution	R2	null	illumina	ars_ui_ramb_v2	96.39	21290068	2.43024	PAIRED	1
PRJNA1017964	null	HTIR27093	biceps brachii	A02	3	30	15	A02.03.030.15	tissue	biceps brachii	arm muscles	muscle	exercise system	juvenile	female	Bovidae	Ovis aries	Hu sheep	healthy	null	null	null	null	a large-scale transcriptome atlas based on 8 * 110 self-generated RNA-seq profiles at sub-tissue resolution	R1	null	illumina	ars_ui_ramb_v2	96.69	34887982	3.98242	PAIRED	1
PRJNA1017964	null	HTIR27094	biceps brachii	A02	3	30	15	A02.03.030.15	tissue	biceps brachii	arm muscles	muscle	exercise system	juvenile	female	Bovidae	Ovis aries	Hu sheep	healthy	null	null	null	null	a large-scale transcriptome atlas based on 8 * 110 self-generated RNA-seq profiles at sub-tissue resolution	R2	null	illumina	ars_ui_ramb_v2	96.79	39705101	4.53229	PAIRED	1
PRJNA1017964	null	HTIR27096	long head of triceps brachii	A02	3	30	25	A02.03.030.25	tissue	long head of triceps brachii	arm muscles	muscle	exercise system	juvenile	female	Bovidae	Ovis aries	Hu sheep	healthy	null	null	null	null	a large-scale transcriptome atlas based on 8 * 110 self-generated RNA-seq profiles at sub-tissue resolution	R1	null	illumina	ars_ui_ramb_v2	97.47	23644893	2.69904	PAIRED	1
PRJNA1017964	null	HTIR27097	long head of triceps brachii	A02	3	30	25	A02.03.030.25	tissue	long head of triceps brachii	arm muscles	muscle	exercise system	juvenile	female	Bovidae	Ovis aries	Hu sheep	healthy	null	null	null	null	a large-scale transcriptome atlas based on 8 * 110 self-generated RNA-seq profiles at sub-tissue resolution	R2	null	illumina	ars_ui_ramb_v2	97.32	34199853	3.90387	PAIRED	1
PRJNA1017964	null	HTIR27099	lateral head of triceps brachii	A02	3	30	30	A02.03.030.30	tissue	lateral head of triceps brachii	arm muscles	muscle	exercise system	juvenile	female	Bovidae	Ovis aries	Hu sheep	healthy	null	null	null	null	a large-scale transcriptome atlas based on 8 * 110 self-generated RNA-seq profiles at sub-tissue resolution	R1	null	illumina	ars_ui_ramb_v2	97.65	41537475	4.74146	PAIRED	1
PRJNA1017964	null	HTIR27100	lateral head of triceps brachii	A02	3	30	30	A02.03.030.30	tissue	lateral head of triceps brachii	arm muscles	muscle	exercise system	juvenile	female	Bovidae	Ovis aries	Hu sheep	healthy	null	null	null	null	a large-scale transcriptome atlas based on 8 * 110 self-generated RNA-seq profiles at sub-tissue resolution	R2	null	illumina	ars_ui_ramb_v2	96.95	20289999	2.31608	PAIRED	1
PRJNA1017964	null	HTIR27102	radial extensor of wrist	A02	3	40	5	A02.03.040.05	tissue	radial extensor of wrist	forearm and foot muscles	muscle	exercise system	juvenile	female	Bovidae	Ovis aries	Hu sheep	healthy	null	null	null	null	a large-scale transcriptome atlas based on 8 * 110 self-generated RNA-seq profiles at sub-tissue resolution	R1	null	illumina	ars_ui_ramb_v2	96.36	42956251	4.90341	PAIRED	1
PRJNA1017964	null	HTIR27103	radial extensor of wrist	A02	3	40	5	A02.03.040.05	tissue	radial extensor of wrist	forearm and foot muscles	muscle	exercise system	juvenile	female	Bovidae	Ovis aries	Hu sheep	healthy	null	null	null	null	a large-scale transcriptome atlas based on 8 * 110 self-generated RNA-seq profiles at sub-tissue resolution	R2	null	illumina	ars_ui_ramb_v2	96.83	35496981	4.05194	PAIRED	1
PRJNA1017964	null	HTIR27117	longissimus dorsi	A02	3	50	5	A02.03.050.05	tissue	longissimus dorsi	spinal muscle	muscle	exercise system	juvenile	female	Bovidae	Ovis aries	Hu sheep	healthy	null	null	null	null	a large-scale transcriptome atlas based on 8 * 110 self-generated RNA-seq profiles at sub-tissue resolution	R1	null	illumina	ars_ui_ramb_v2	96.83	43797123	4.99939	PAIRED	1
PRJNA1017964	null	HTIR27121	longissimus dorsi	A02	3	50	5	A02.03.050.05	tissue	longissimus dorsi	spinal muscle	muscle	exercise system	juvenile	female	Bovidae	Ovis aries	Hu sheep	healthy	null	null	null	null	a large-scale transcriptome atlas based on 8 * 110 self-generated RNA-seq profiles at sub-tissue resolution	R2	null	illumina	ars_ui_ramb_v2	96.68	24695271	2.81894	PAIRED	1
PRJNA1017964	null	HTIR27135	splenius	A02	3	50	15	A02.03.050.15	tissue	splenius	spinal muscle	muscle	exercise system	juvenile	female	Bovidae	Ovis aries	Hu sheep	healthy	null	null	null	null	a large-scale transcriptome atlas based on 8 * 110 self-generated RNA-seq profiles at sub-tissue resolution	R1	null	illumina	ars_ui_ramb_v2	96.71	41717843	4.76204	PAIRED	1
PRJNA1017964	null	HTIR27136	splenius	A02	3	50	15	A02.03.050.15	tissue	splenius	spinal muscle	muscle	exercise system	juvenile	female	Bovidae	Ovis aries	Hu sheep	healthy	null	null	null	null	a large-scale transcriptome atlas based on 8 * 110 self-generated RNA-seq profiles at sub-tissue resolution	R2	null	illumina	ars_ui_ramb_v2	96.61	47774105	5.45336	PAIRED	1
PRJNA1017964	null	HTIR27138	sternocephalicus muscle	A02	3	60	5	A02.03.060.05	tissue	sternocephalicus muscle	cervical ventral muscle	muscle	exercise system	juvenile	female	Bovidae	Ovis aries	Hu sheep	healthy	null	null	null	null	a large-scale transcriptome atlas based on 8 * 110 self-generated RNA-seq profiles at sub-tissue resolution	R1	null	illumina	ars_ui_ramb_v2	96.73	39692784	4.53089	PAIRED	1
PRJNA1017964	null	HTIR27139	sternocephalicus muscle	A02	3	60	5	A02.03.060.05	tissue	sternocephalicus muscle	cervical ventral muscle	muscle	exercise system	juvenile	female	Bovidae	Ovis aries	Hu sheep	healthy	null	null	null	null	a large-scale transcriptome atlas based on 8 * 110 self-generated RNA-seq profiles at sub-tissue resolution	R2	null	illumina	ars_ui_ramb_v2	96.47	21851359	2.49431	PAIRED	1
PRJNA1017964	null	HTIR27141	midriff	A02	3	70	15	A02.03.070.15	tissue	midriff	chest muscle	muscle	exercise system	juvenile	female	Bovidae	Ovis aries	Hu sheep	healthy	null	null	null	null	a large-scale transcriptome atlas based on 8 * 110 self-generated RNA-seq profiles at sub-tissue resolution	R1	null	illumina	ars_ui_ramb_v2	96.33	33092557	3.77748	PAIRED	1
PRJNA1017964	null	HTIR27142	midriff	A02	3	70	15	A02.03.070.15	tissue	midriff	chest muscle	muscle	exercise system	juvenile	female	Bovidae	Ovis aries	Hu sheep	healthy	null	null	null	null	a large-scale transcriptome atlas based on 8 * 110 self-generated RNA-seq profiles at sub-tissue resolution	R2	null	illumina	ars_ui_ramb_v2	95.52	25533602	2.91463	PAIRED	1
PRJNA1017964	null	HTIR27144	obliquus externus abdominis	A02	3	80	5	A02.03.080.05	tissue	obliquus externus abdominis	abdominal muscle	muscle	exercise system	juvenile	female	Bovidae	Ovis aries	Hu sheep	healthy	null	null	null	null	a large-scale transcriptome atlas based on 8 * 110 self-generated RNA-seq profiles at sub-tissue resolution	R1	null	illumina	ars_ui_ramb_v2	97.53	37740080	4.30799	PAIRED	1
PRJNA1017964	null	HTIR27145	obliquus externus abdominis	A02	3	80	5	A02.03.080.05	tissue	obliquus externus abdominis	abdominal muscle	muscle	exercise system	juvenile	female	Bovidae	Ovis aries	Hu sheep	healthy	null	null	null	null	a large-scale transcriptome atlas based on 8 * 110 self-generated RNA-seq profiles at sub-tissue resolution	R2	null	illumina	ars_ui_ramb_v2	96.7	25504723	2.91134	PAIRED	1
PRJNA1017964	null	HTIR27147	lateral rectus abdominis	A02	3	80	30	A02.03.080.30	tissue	lateral rectus abdominis	abdominal muscle	muscle	exercise system	juvenile	female	Bovidae	Ovis aries	Hu sheep	healthy	null	null	null	null	a large-scale transcriptome atlas based on 8 * 110 self-generated RNA-seq profiles at sub-tissue resolution	R1	null	illumina	ars_ui_ramb_v2	97.13	28689845	3.27491	PAIRED	1
PRJNA1017964	null	HTIR27148	lateral rectus abdominis	A02	3	80	30	A02.03.080.30	tissue	lateral rectus abdominis	abdominal muscle	muscle	exercise system	juvenile	female	Bovidae	Ovis aries	Hu sheep	healthy	null	null	null	null	a large-scale transcriptome atlas based on 8 * 110 self-generated RNA-seq profiles at sub-tissue resolution	R2	null	illumina	ars_ui_ramb_v2	96.56	24467391	2.79293	PAIRED	1
PRJNA1017964	null	HTIR27150	medial rectus abdominis	A02	3	80	35	A02.03.080.35	tissue	medial rectus abdominis	abdominal muscle	muscle	exercise system	juvenile	female	Bovidae	Ovis aries	Hu sheep	healthy	null	null	null	null	a large-scale transcriptome atlas based on 8 * 110 self-generated RNA-seq profiles at sub-tissue resolution	R1	null	illumina	ars_ui_ramb_v2	96.69	38210924	4.36173	PAIRED	1
PRJNA1017964	null	HTIR27151	medial rectus abdominis	A02	3	80	35	A02.03.080.35	tissue	medial rectus abdominis	abdominal muscle	muscle	exercise system	juvenile	female	Bovidae	Ovis aries	Hu sheep	healthy	null	null	null	null	a large-scale transcriptome atlas based on 8 * 110 self-generated RNA-seq profiles at sub-tissue resolution	R2	null	illumina	ars_ui_ramb_v2	97.01	30103282	3.43626	PAIRED	1
PRJNA1017964	null	HTIR27153	masseter	A02	3	100	5	A02.03.100.05	tissue	masseter	chewing muscles	muscle	exercise system	juvenile	female	Bovidae	Ovis aries	Hu sheep	healthy	null	null	null	null	a large-scale transcriptome atlas based on 8 * 110 self-generated RNA-seq profiles at sub-tissue resolution	R1	null	illumina	ars_ui_ramb_v2	96.68	49755264	5.67951	PAIRED	1
PRJNA1017964	null	HTIR27154	masseter	A02	3	100	5	A02.03.100.05	tissue	masseter	chewing muscles	muscle	exercise system	juvenile	female	Bovidae	Ovis aries	Hu sheep	healthy	null	null	null	null	a large-scale transcriptome atlas based on 8 * 110 self-generated RNA-seq profiles at sub-tissue resolution	R2	null	illumina	ars_ui_ramb_v2	96.22	35736618	4.07929	PAIRED	1
PRJNA1017964	null	HTIR27156	gluteal muscle	A02	3	110	10	A02.03.110.10	tissue	superficial gluteal muscle	hip muscle	muscle	exercise system	juvenile	female	Bovidae	Ovis aries	Hu sheep	healthy	null	null	null	null	a large-scale transcriptome atlas based on 8 * 110 self-generated RNA-seq profiles at sub-tissue resolution	R1	null	illumina	ars_ui_ramb_v2	96.65	32529391	3.71319	PAIRED	1
PRJNA1017964	null	HTIR27157	gluteal muscle	A02	3	110	10	A02.03.110.10	tissue	superficial gluteal muscle	hip muscle	muscle	exercise system	juvenile	female	Bovidae	Ovis aries	Hu sheep	healthy	null	null	null	null	a large-scale transcriptome atlas based on 8 * 110 self-generated RNA-seq profiles at sub-tissue resolution	R2	null	illumina	ars_ui_ramb_v2	96.45	34662707	3.95671	PAIRED	1
PRJNA1017964	null	HTIR27159	middle gluteal muscle	A02	3	110	15	A02.03.110.15	tissue	middle gluteal muscle	hip muscle	muscle	exercise system	juvenile	female	Bovidae	Ovis aries	Hu sheep	healthy	null	null	null	null	a large-scale transcriptome atlas based on 8 * 110 self-generated RNA-seq profiles at sub-tissue resolution	R1	null	illumina	ars_ui_ramb_v2	96.94	41184059	4.70111	PAIRED	1
PRJNA1017964	null	HTIR27160	middle gluteal muscle	A02	3	110	15	A02.03.110.15	tissue	middle gluteal muscle	hip muscle	muscle	exercise system	juvenile	female	Bovidae	Ovis aries	Hu sheep	healthy	null	null	null	null	a large-scale transcriptome atlas based on 8 * 110 self-generated RNA-seq profiles at sub-tissue resolution	R2	null	illumina	ars_ui_ramb_v2	96.75	24071378	2.74772	PAIRED	1
PRJNA1017964	null	HTIR27162	gluteus femoris biceps	A02	3	120	5	A02.03.120.05	tissue	gluteus femoris biceps	femoral muscle	muscle	exercise system	juvenile	female	Bovidae	Ovis aries	Hu sheep	healthy	null	null	null	null	a large-scale transcriptome atlas based on 8 * 110 self-generated RNA-seq profiles at sub-tissue resolution	R1	null	illumina	ars_ui_ramb_v2	96.52	41893472	4.78209	PAIRED	1
PRJNA1017964	null	HTIR27163	gluteus femoris biceps	A02	3	120	5	A02.03.120.05	tissue	gluteus femoris biceps	femoral muscle	muscle	exercise system	juvenile	female	Bovidae	Ovis aries	Hu sheep	healthy	null	null	null	null	a large-scale transcriptome atlas based on 8 * 110 self-generated RNA-seq profiles at sub-tissue resolution	R2	null	illumina	ars_ui_ramb_v2	96.11	30815238	3.51752	PAIRED	1
PRJNA1017964	null	HTIR27165	tensor fascia lata	A02	3	120	20	A02.03.120.20	tissue	tensor fascia lata	femoral muscle	muscle	exercise system	juvenile	female	Bovidae	Ovis aries	Hu sheep	healthy	null	null	null	null	a large-scale transcriptome atlas based on 8 * 110 self-generated RNA-seq profiles at sub-tissue resolution	R1	null	illumina	ars_ui_ramb_v2	96.42	45362324	5.17806	PAIRED	1
PRJNA1017964	null	HTIR27166	tensor fascia lata	A02	3	120	20	A02.03.120.20	tissue	tensor fascia lata	femoral muscle	muscle	exercise system	juvenile	female	Bovidae	Ovis aries	Hu sheep	healthy	null	null	null	null	a large-scale transcriptome atlas based on 8 * 110 self-generated RNA-seq profiles at sub-tissue resolution	R2	null	illumina	ars_ui_ramb_v2	96.36	49728141	5.67641	PAIRED	1
PRJNA1017964	null	HTIR27168	quadriceps femoris	A02	3	120	25	A02.03.120.25	tissue	quadriceps femoris	femoral muscle	muscle	exercise system	juvenile	female	Bovidae	Ovis aries	Hu sheep	healthy	null	null	null	null	a large-scale transcriptome atlas based on 8 * 110 self-generated RNA-seq profiles at sub-tissue resolution	R1	null	illumina	ars_ui_ramb_v2	96.66	37182282	4.24432	PAIRED	1
PRJNA1017964	null	HTIR27169	quadriceps femoris	A02	3	120	25	A02.03.120.25	tissue	quadriceps femoris	femoral muscle	muscle	exercise system	juvenile	female	Bovidae	Ovis aries	Hu sheep	healthy	null	null	null	null	a large-scale transcriptome atlas based on 8 * 110 self-generated RNA-seq profiles at sub-tissue resolution	R2	null	illumina	ars_ui_ramb_v2	96.43	38164861	4.35648	PAIRED	1
PRJNA1017964	null	HTIR27171	extensor digitorum longus	A02	3	130	15	A02.03.130.15	tissue	extensor digitorum longus	calf and hindfoot muscles	muscle	exercise system	juvenile	female	Bovidae	Ovis aries	Hu sheep	healthy	null	null	null	null	a large-scale transcriptome atlas based on 8 * 110 self-generated RNA-seq profiles at sub-tissue resolution	R1	null	illumina	ars_ui_ramb_v2	96.74	47812182	5.45771	PAIRED	1
PRJNA1017964	null	HTIR27172	extensor digitorum longus	A02	3	130	15	A02.03.130.15	tissue	extensor digitorum longus	calf and hindfoot muscles	muscle	exercise system	juvenile	female	Bovidae	Ovis aries	Hu sheep	healthy	null	null	null	null	a large-scale transcriptome atlas based on 8 * 110 self-generated RNA-seq profiles at sub-tissue resolution	R2	null	illumina	ars_ui_ramb_v2	96.66	51529626	5.88205	PAIRED	1
PRJNA1017964	null	HTIR27174	tail muscle	A02	3	140	0	A02.03.140.00	tissue	tail muscle	tail muscle	muscle	exercise system	juvenile	female	Bovidae	Ovis aries	Hu sheep	healthy	null	null	null	null	a large-scale transcriptome atlas based on 8 * 110 self-generated RNA-seq profiles at sub-tissue resolution	R1	null	illumina	ars_ui_ramb_v2	97.37	46086491	5.26072	PAIRED	1
PRJNA1017964	null	HTIR27175	tail muscle	A02	3	140	0	A02.03.140.00	tissue	tail muscle	tail muscle	muscle	exercise system	juvenile	female	Bovidae	Ovis aries	Hu sheep	healthy	null	null	null	null	a large-scale transcriptome atlas based on 8 * 110 self-generated RNA-seq profiles at sub-tissue resolution	R2	null	illumina	ars_ui_ramb_v2	96.28	46077298	5.25967	PAIRED	1
PRJNA1017964	null	HTIR27180	tail fat	A02	3	140	5	A02.03.140.05	tissue	tail fat	tail muscle	muscle	exercise system	juvenile	female	Bovidae	Ovis aries	Hu sheep	healthy	null	null	null	null	a large-scale transcriptome atlas based on 8 * 110 self-generated RNA-seq profiles at sub-tissue resolution	R1	null	illumina	ars_ui_ramb_v2	96.82	39204219	4.47512	PAIRED	1
PRJNA1017964	null	HTIR27184	tail fat	A02	3	140	5	A02.03.140.05	tissue	tail fat	tail muscle	muscle	exercise system	juvenile	female	Bovidae	Ovis aries	Hu sheep	healthy	null	null	null	null	a large-scale transcriptome atlas based on 8 * 110 self-generated RNA-seq profiles at sub-tissue resolution	R2	null	illumina	ars_ui_ramb_v2	96.65	38658166	4.41279	PAIRED	1
PRJNA1017964	null	HTIR27189	lip	A03	1	0	0	A03.01.000.00	tissue	lip	lip	lip	digestive system	juvenile	female	Bovidae	Ovis aries	Hu sheep	healthy	null	null	null	null	a large-scale transcriptome atlas based on 8 * 110 self-generated RNA-seq profiles at sub-tissue resolution	R1	null	illumina	ars_ui_ramb_v2	96.22	34705097	3.96155	PAIRED	1
PRJNA1017964	null	HTIR27190	lip	A03	1	0	0	A03.01.000.00	tissue	lip	lip	lip	digestive system	juvenile	female	Bovidae	Ovis aries	Hu sheep	healthy	null	null	null	null	a large-scale transcriptome atlas based on 8 * 110 self-generated RNA-seq profiles at sub-tissue resolution	R2	null	illumina	ars_ui_ramb_v2	96.22	26527243	3.02805	PAIRED	1
PRJNA1017964	null	HTIR27192	apex linguae	A03	5	10	0	A03.05.010.00	tissue	apex linguae	apex linguae	tongue	digestive system	juvenile	female	Bovidae	Ovis aries	Hu sheep	healthy	null	null	null	null	a large-scale transcriptome atlas based on 8 * 110 self-generated RNA-seq profiles at sub-tissue resolution	R1	null	illumina	ars_ui_ramb_v2	96.94	30347628	3.46415	PAIRED	1
PRJNA1017964	null	HTIR27193	apex linguae	A03	5	10	0	A03.05.010.00	tissue	apex linguae	apex linguae	tongue	digestive system	juvenile	female	Bovidae	Ovis aries	Hu sheep	healthy	null	null	null	null	a large-scale transcriptome atlas based on 8 * 110 self-generated RNA-seq profiles at sub-tissue resolution	R2	null	illumina	ars_ui_ramb_v2	96.72	30423957	3.47286	PAIRED	1
PRJNA1017964	null	HTIR27195	corpus linguae	A03	5	20	0	A03.05.020.00	tissue	corpus linguae	corpus linguae	tongue	digestive system	juvenile	female	Bovidae	Ovis aries	Hu sheep	healthy	null	null	null	null	a large-scale transcriptome atlas based on 8 * 110 self-generated RNA-seq profiles at sub-tissue resolution	R1	null	illumina	ars_ui_ramb_v2	96.59	42040398	4.79886	PAIRED	1
PRJNA1017964	null	HTIR27196	corpus linguae	A03	5	20	0	A03.05.020.00	tissue	corpus linguae	corpus linguae	tongue	digestive system	juvenile	female	Bovidae	Ovis aries	Hu sheep	healthy	null	null	null	null	a large-scale transcriptome atlas based on 8 * 110 self-generated RNA-seq profiles at sub-tissue resolution	R2	null	illumina	ars_ui_ramb_v2	96.67	24917265	2.84428	PAIRED	1
PRJNA1017964	null	HTIR27204	cervical esophagus	A03	11	10	0	A03.11.010.00	tissue	cervical esophagus	cervical esophagus	esophagus	digestive system	juvenile	female	Bovidae	Ovis aries	Hu sheep	healthy	null	null	null	null	a large-scale transcriptome atlas based on 8 * 110 self-generated RNA-seq profiles at sub-tissue resolution	R1	null	illumina	ars_ui_ramb_v2	96.83	32567887	3.71759	PAIRED	1
PRJNA1017964	null	HTIR27205	cervical esophagus	A03	11	10	0	A03.11.010.00	tissue	cervical esophagus	cervical esophagus	esophagus	digestive system	juvenile	female	Bovidae	Ovis aries	Hu sheep	healthy	null	null	null	null	a large-scale transcriptome atlas based on 8 * 110 self-generated RNA-seq profiles at sub-tissue resolution	R2	null	illumina	ars_ui_ramb_v2	96.39	23901087	2.72828	PAIRED	1
PRJNA1017964	null	HTIR27207	thoracic esophagus	A03	11	20	0	A03.11.020.00	tissue	thoracic esophagus	thoracic esophagus	esophagus	digestive system	juvenile	female	Bovidae	Ovis aries	Hu sheep	healthy	null	null	null	null	a large-scale transcriptome atlas based on 8 * 110 self-generated RNA-seq profiles at sub-tissue resolution	R1	null	illumina	ars_ui_ramb_v2	96.45	33910780	3.87088	PAIRED	1
PRJNA1017964	null	HTIR27208	thoracic esophagus	A03	11	20	0	A03.11.020.00	tissue	thoracic esophagus	thoracic esophagus	esophagus	digestive system	juvenile	female	Bovidae	Ovis aries	Hu sheep	healthy	null	null	null	null	a large-scale transcriptome atlas based on 8 * 110 self-generated RNA-seq profiles at sub-tissue resolution	R2	null	illumina	ars_ui_ramb_v2	96.33	25284081	2.88615	PAIRED	1
PRJNA1017964	null	HTIR27270	rumen dorsal sac	A03	12	10	10	A03.12.010.10	tissue	rumen dorsal sac	rumen	ruminant stomach	digestive system	juvenile	female	Bovidae	Ovis aries	Hu sheep	healthy	null	null	null	null	a large-scale transcriptome atlas based on 8 * 110 self-generated RNA-seq profiles at sub-tissue resolution	R1	null	illumina	ars_ui_ramb_v2	96.53	35356441	4.0359	PAIRED	1
PRJNA1017964	null	HTIR27271	rumen dorsal sac	A03	12	10	10	A03.12.010.10	tissue	rumen dorsal sac	rumen	ruminant stomach	digestive system	juvenile	female	Bovidae	Ovis aries	Hu sheep	healthy	null	null	null	null	a large-scale transcriptome atlas based on 8 * 110 self-generated RNA-seq profiles at sub-tissue resolution	R2	null	illumina	ars_ui_ramb_v2	96.38	21001964	2.39735	PAIRED	1
PRJNA1017964	null	HTIR27273	rumen ventral sac	A03	12	10	15	A03.12.010.15	tissue	rumen ventral sac	rumen	ruminant stomach	digestive system	juvenile	female	Bovidae	Ovis aries	Hu sheep	healthy	null	null	null	null	a large-scale transcriptome atlas based on 8 * 110 self-generated RNA-seq profiles at sub-tissue resolution	R1	null	illumina	ars_ui_ramb_v2	96.67	35522424	4.05484	PAIRED	1
PRJNA1017964	null	HTIR27274	rumen ventral sac	A03	12	10	15	A03.12.010.15	tissue	rumen ventral sac	rumen	ruminant stomach	digestive system	juvenile	female	Bovidae	Ovis aries	Hu sheep	healthy	null	null	null	null	a large-scale transcriptome atlas based on 8 * 110 self-generated RNA-seq profiles at sub-tissue resolution	R2	null	illumina	ars_ui_ramb_v2	96.46	20505149	2.34064	PAIRED	1
PRJNA1017964	null	HTIR27276	rumen predorsum blind sac	A03	12	10	20	A03.12.010.20	tissue	rumen predorsum blind sac	rumen	ruminant stomach	digestive system	juvenile	female	Bovidae	Ovis aries	Hu sheep	healthy	null	null	null	null	a large-scale transcriptome atlas based on 8 * 110 self-generated RNA-seq profiles at sub-tissue resolution	R1	null	illumina	ars_ui_ramb_v2	96.31	39330187	4.4895	PAIRED	1
PRJNA1017964	null	HTIR27277	rumen predorsum blind sac	A03	12	10	20	A03.12.010.20	tissue	rumen predorsum blind sac	rumen	ruminant stomach	digestive system	juvenile	female	Bovidae	Ovis aries	Hu sheep	healthy	null	null	null	null	a large-scale transcriptome atlas based on 8 * 110 self-generated RNA-seq profiles at sub-tissue resolution	R2	null	illumina	ars_ui_ramb_v2	95.66	44030852	5.02607	PAIRED	1
PRJNA1017964	null	HTIR27279	rumen venter posterior blind sac	A03	12	10	25	A03.12.010.25	tissue	rumen venter posterior blind sac	rumen	ruminant stomach	digestive system	juvenile	female	Bovidae	Ovis aries	Hu sheep	healthy	null	null	null	null	a large-scale transcriptome atlas based on 8 * 110 self-generated RNA-seq profiles at sub-tissue resolution	R1	null	illumina	ars_ui_ramb_v2	95.11	36217456	4.13418	PAIRED	1
PRJNA1017964	null	HTIR27280	rumen venter posterior blind sac	A03	12	10	25	A03.12.010.25	tissue	rumen venter posterior blind sac	rumen	ruminant stomach	digestive system	juvenile	female	Bovidae	Ovis aries	Hu sheep	healthy	null	null	null	null	a large-scale transcriptome atlas based on 8 * 110 self-generated RNA-seq profiles at sub-tissue resolution	R2	null	illumina	ars_ui_ramb_v2	95.12	23909725	2.72927	PAIRED	1
PRJNA1017964	null	HTIR27282	reticulum	A03	12	20	0	A03.12.020.00	tissue	reticulum	reticulum	ruminant stomach	digestive system	juvenile	female	Bovidae	Ovis aries	Hu sheep	healthy	null	null	null	null	a large-scale transcriptome atlas based on 8 * 110 self-generated RNA-seq profiles at sub-tissue resolution	R1	null	illumina	ars_ui_ramb_v2	96.43	35484624	4.05053	PAIRED	1
PRJNA1017964	null	HTIR27283	reticulum	A03	12	20	0	A03.12.020.00	tissue	reticulum	reticulum	ruminant stomach	digestive system	juvenile	female	Bovidae	Ovis aries	Hu sheep	healthy	null	null	null	null	a large-scale transcriptome atlas based on 8 * 110 self-generated RNA-seq profiles at sub-tissue resolution	R2	null	illumina	ars_ui_ramb_v2	96.47	37284430	4.25598	PAIRED	1
PRJNA1017964	null	HTIR27285	omasum	A03	12	30	0	A03.12.030.00	tissue	omasum	omasum	ruminant stomach	digestive system	juvenile	female	Bovidae	Ovis aries	Hu sheep	healthy	null	null	null	null	a large-scale transcriptome atlas based on 8 * 110 self-generated RNA-seq profiles at sub-tissue resolution	R1	null	illumina	ars_ui_ramb_v2	96.55	46577758	5.3168	PAIRED	1
PRJNA1017964	null	HTIR27286	omasum	A03	12	30	0	A03.12.030.00	tissue	omasum	omasum	ruminant stomach	digestive system	juvenile	female	Bovidae	Ovis aries	Hu sheep	healthy	null	null	null	null	a large-scale transcriptome atlas based on 8 * 110 self-generated RNA-seq profiles at sub-tissue resolution	R2	null	illumina	ars_ui_ramb_v2	96.59	26157830	2.98589	PAIRED	1
PRJNA1017964	null	HTIR27288	abomasum	A03	12	40	0	A03.12.040.00	tissue	abomasum	abomasum	ruminant stomach	digestive system	juvenile	female	Bovidae	Ovis aries	Hu sheep	healthy	null	null	null	null	a large-scale transcriptome atlas based on 8 * 110 self-generated RNA-seq profiles at sub-tissue resolution	R1	null	illumina	ars_ui_ramb_v2	96.66	29922530	3.41562	PAIRED	1
PRJNA1017964	null	HTIR27289	abomasum	A03	12	40	0	A03.12.040.00	tissue	abomasum	abomasum	ruminant stomach	digestive system	juvenile	female	Bovidae	Ovis aries	Hu sheep	healthy	null	null	null	null	a large-scale transcriptome atlas based on 8 * 110 self-generated RNA-seq profiles at sub-tissue resolution	R2	null	illumina	ars_ui_ramb_v2	97.17	31497133	3.59536	PAIRED	1
PRJNA1017964	null	HTIR27291	duodenum	A03	14	10	0	A03.14.010.00	tissue	duodenum	duodenum	intestines	digestive system	juvenile	female	Bovidae	Ovis aries	Hu sheep	healthy	null	null	null	null	a large-scale transcriptome atlas based on 8 * 110 self-generated RNA-seq profiles at sub-tissue resolution	R1	null	illumina	ars_ui_ramb_v2	95.51	36822504	4.20325	PAIRED	1
PRJNA1017964	null	HTIR27292	duodenum	A03	14	10	0	A03.14.010.00	tissue	duodenum	duodenum	intestines	digestive system	juvenile	female	Bovidae	Ovis aries	Hu sheep	healthy	null	null	null	null	a large-scale transcriptome atlas based on 8 * 110 self-generated RNA-seq profiles at sub-tissue resolution	R2	null	illumina	ars_ui_ramb_v2	95.97	29021542	3.31278	PAIRED	1
PRJNA1017964	null	HTIR27294	jejunum	A03	14	20	0	A03.14.020.00	tissue	jejunum	jejunum	intestines	digestive system	juvenile	female	Bovidae	Ovis aries	Hu sheep	healthy	null	null	null	null	a large-scale transcriptome atlas based on 8 * 110 self-generated RNA-seq profiles at sub-tissue resolution	R1	null	illumina	ars_ui_ramb_v2	94.63	32136059	3.66829	PAIRED	1
PRJNA1017964	null	HTIR27295	jejunum	A03	14	20	0	A03.14.020.00	tissue	jejunum	jejunum	intestines	digestive system	juvenile	female	Bovidae	Ovis aries	Hu sheep	healthy	null	null	null	null	a large-scale transcriptome atlas based on 8 * 110 self-generated RNA-seq profiles at sub-tissue resolution	R2	null	illumina	ars_ui_ramb_v2	94.64	25112887	2.86661	PAIRED	1
PRJNA1017964	null	HTIR27333	ileum	A03	14	30	0	A03.14.030.00	tissue	ileum	ileum	intestines	digestive system	juvenile	female	Bovidae	Ovis aries	Hu sheep	healthy	null	null	null	null	a large-scale transcriptome atlas based on 8 * 110 self-generated RNA-seq profiles at sub-tissue resolution	R1	null	illumina	ars_ui_ramb_v2	94.4	39187515	4.47321	PAIRED	1
PRJNA1017964	null	HTIR27334	ileum	A03	14	30	0	A03.14.030.00	tissue	ileum	ileum	intestines	digestive system	juvenile	female	Bovidae	Ovis aries	Hu sheep	healthy	null	null	null	null	a large-scale transcriptome atlas based on 8 * 110 self-generated RNA-seq profiles at sub-tissue resolution	R2	null	illumina	ars_ui_ramb_v2	94.01	23209623	2.64935	PAIRED	1
PRJNA1017964	null	HTIR27336	caecum	A03	14	40	0	A03.14.040.00	tissue	caecum	caecum	intestines	digestive system	juvenile	female	Bovidae	Ovis aries	Hu sheep	healthy	null	null	null	null	a large-scale transcriptome atlas based on 8 * 110 self-generated RNA-seq profiles at sub-tissue resolution	R1	null	illumina	ars_ui_ramb_v2	94.59	29950561	3.41882	PAIRED	1
PRJNA1017964	null	HTIR27337	caecum	A03	14	40	0	A03.14.040.00	tissue	caecum	caecum	intestines	digestive system	juvenile	female	Bovidae	Ovis aries	Hu sheep	healthy	null	null	null	null	a large-scale transcriptome atlas based on 8 * 110 self-generated RNA-seq profiles at sub-tissue resolution	R2	null	illumina	ars_ui_ramb_v2	94.84	35104366	4.00712	PAIRED	1
PRJNA1017964	null	HTIR27359	colon	A03	14	50	0	A03.14.050.00	tissue	colon	colon	intestines	digestive system	juvenile	female	Bovidae	Ovis aries	Hu sheep	healthy	null	null	null	null	a large-scale transcriptome atlas based on 8 * 110 self-generated RNA-seq profiles at sub-tissue resolution	R1	null	illumina	ars_ui_ramb_v2	96.37	40498305	4.62284	PAIRED	1
PRJNA1017964	null	HTIR27360	colon	A03	14	50	0	A03.14.050.00	tissue	colon	colon	intestines	digestive system	juvenile	female	Bovidae	Ovis aries	Hu sheep	healthy	null	null	null	null	a large-scale transcriptome atlas based on 8 * 110 self-generated RNA-seq profiles at sub-tissue resolution	R2	null	illumina	ars_ui_ramb_v2	95.59	23508968	2.68352	PAIRED	1
PRJNA1017964	null	HTIR27362	rectum	A03	14	60	0	A03.14.060.00	tissue	rectum	rectum	intestines	digestive system	juvenile	female	Bovidae	Ovis aries	Hu sheep	healthy	null	null	null	null	a large-scale transcriptome atlas based on 8 * 110 self-generated RNA-seq profiles at sub-tissue resolution	R1	null	illumina	ars_ui_ramb_v2	96.13	29652003	3.38474	PAIRED	1
PRJNA1017964	null	HTIR27363	rectum	A03	14	60	0	A03.14.060.00	tissue	rectum	rectum	intestines	digestive system	juvenile	female	Bovidae	Ovis aries	Hu sheep	healthy	null	null	null	null	a large-scale transcriptome atlas based on 8 * 110 self-generated RNA-seq profiles at sub-tissue resolution	R2	null	illumina	ars_ui_ramb_v2	95.91	25975570	2.96508	PAIRED	1
PRJNA1017964	null	HTIR27365	intestinal fat	A03	14	80	0	A03.14.080.00	tissue	intestinal fat	intestinal fat	intestines	digestive system	juvenile	female	Bovidae	Ovis aries	Hu sheep	healthy	null	null	null	null	a large-scale transcriptome atlas based on 8 * 110 self-generated RNA-seq profiles at sub-tissue resolution	R1	null	illumina	ars_ui_ramb_v2	96.81	38619518	4.40837	PAIRED	1
PRJNA1017964	null	HTIR27366	intestinal fat	A03	14	80	0	A03.14.080.00	tissue	intestinal fat	intestinal fat	intestines	digestive system	juvenile	female	Bovidae	Ovis aries	Hu sheep	healthy	null	null	null	null	a large-scale transcriptome atlas based on 8 * 110 self-generated RNA-seq profiles at sub-tissue resolution	R2	null	illumina	ars_ui_ramb_v2	96.74	38115628	4.35086	PAIRED	1
PRJNA1017964	null	HTIR27460	gall bladder	A03	15	20	0	A03.15.020.00	tissue	gall bladder	gall bladder	liver	digestive system	juvenile	female	Bovidae	Ovis aries	Hu sheep	healthy	null	null	null	null	a large-scale transcriptome atlas based on 8 * 110 self-generated RNA-seq profiles at sub-tissue resolution	R1	null	illumina	ars_ui_ramb_v2	96.31	34434373	3.93064	PAIRED	1
PRJNA1017964	null	HTIR27461	gall bladder	A03	15	20	0	A03.15.020.00	tissue	gall bladder	gall bladder	liver	digestive system	juvenile	female	Bovidae	Ovis aries	Hu sheep	healthy	null	null	null	null	a large-scale transcriptome atlas based on 8 * 110 self-generated RNA-seq profiles at sub-tissue resolution	R2	null	illumina	ars_ui_ramb_v2	96.27	24923495	2.84499	PAIRED	1
PRJNA1017964	null	HTIR27463	lobus hepatic dexter	A03	15	40	10	A03.15.040.10	tissue	lobus hepatic dexter	lobe of liver	liver	digestive system	juvenile	female	Bovidae	Ovis aries	Hu sheep	healthy	null	null	null	null	a large-scale transcriptome atlas based on 8 * 110 self-generated RNA-seq profiles at sub-tissue resolution	R1	null	illumina	ars_ui_ramb_v2	96.66	37680618	4.3012	PAIRED	1
PRJNA1017964	null	HTIR27464	lobus hepatic dexter	A03	15	40	10	A03.15.040.10	tissue	lobus hepatic dexter	lobe of liver	liver	digestive system	juvenile	female	Bovidae	Ovis aries	Hu sheep	healthy	null	null	null	null	a large-scale transcriptome atlas based on 8 * 110 self-generated RNA-seq profiles at sub-tissue resolution	R2	null	illumina	ars_ui_ramb_v2	96.78	26288149	3.00076	PAIRED	1
PRJNA1017964	null	HTIR27466	lobus hepatic sinister	A03	15	40	15	A03.15.040.15	tissue	lobus hepatic sinister	lobe of liver	liver	digestive system	juvenile	female	Bovidae	Ovis aries	Hu sheep	healthy	null	null	null	null	a large-scale transcriptome atlas based on 8 * 110 self-generated RNA-seq profiles at sub-tissue resolution	R1	null	illumina	ars_ui_ramb_v2	96.6	37456459	4.27561	PAIRED	1
PRJNA1017964	null	HTIR27467	lobus hepatic sinister	A03	15	40	15	A03.15.040.15	tissue	lobus hepatic sinister	lobe of liver	liver	digestive system	juvenile	female	Bovidae	Ovis aries	Hu sheep	healthy	null	null	null	null	a large-scale transcriptome atlas based on 8 * 110 self-generated RNA-seq profiles at sub-tissue resolution	R2	null	illumina	ars_ui_ramb_v2	96.48	27022834	3.08463	PAIRED	1
PRJNA1017964	null	HTIR27469	lobus quadratus hepatis	A03	15	40	20	A03.15.040.20	tissue	lobus quadratus hepatis	lobe of liver	liver	digestive system	juvenile	female	Bovidae	Ovis aries	Hu sheep	healthy	null	null	null	null	a large-scale transcriptome atlas based on 8 * 110 self-generated RNA-seq profiles at sub-tissue resolution	R1	null	illumina	ars_ui_ramb_v2	96.62	30973058	3.53554	PAIRED	1
PRJNA1017964	null	HTIR27470	lobus quadratus hepatis	A03	15	40	20	A03.15.040.20	tissue	lobus quadratus hepatis	lobe of liver	liver	digestive system	juvenile	female	Bovidae	Ovis aries	Hu sheep	healthy	null	null	null	null	a large-scale transcriptome atlas based on 8 * 110 self-generated RNA-seq profiles at sub-tissue resolution	R2	null	illumina	ars_ui_ramb_v2	96.25	29366445	3.35215	PAIRED	1
PRJNA1017964	null	HTIR27472	lobus spigelii hepatis	A03	15	40	25	A03.15.040.25	tissue	lobus spigelii hepatis	lobe of liver	liver	digestive system	juvenile	female	Bovidae	Ovis aries	Hu sheep	healthy	null	null	null	null	a large-scale transcriptome atlas based on 8 * 110 self-generated RNA-seq profiles at sub-tissue resolution	R1	null	illumina	ars_ui_ramb_v2	96.63	36876833	4.20945	PAIRED	1
PRJNA1017964	null	HTIR27473	lobus spigelii hepatis	A03	15	40	25	A03.15.040.25	tissue	lobus spigelii hepatis	lobe of liver	liver	digestive system	juvenile	female	Bovidae	Ovis aries	Hu sheep	healthy	null	null	null	null	a large-scale transcriptome atlas based on 8 * 110 self-generated RNA-seq profiles at sub-tissue resolution	R2	null	illumina	ars_ui_ramb_v2	96.72	21278601	2.42893	PAIRED	1
PRJNA1017964	null	HTIR27475	bile duct	A03	15	50	0	A03.15.050.00	tissue	bile duct	bile duct	liver	digestive system	juvenile	female	Bovidae	Ovis aries	Hu sheep	healthy	null	null	null	null	a large-scale transcriptome atlas based on 8 * 110 self-generated RNA-seq profiles at sub-tissue resolution	R1	null	illumina	ars_ui_ramb_v2	96.63	31662903	3.61428	PAIRED	1
PRJNA1017964	null	HTIR27476	bile duct	A03	15	50	0	A03.15.050.00	tissue	bile duct	bile duct	liver	digestive system	juvenile	female	Bovidae	Ovis aries	Hu sheep	healthy	null	null	null	null	a large-scale transcriptome atlas based on 8 * 110 self-generated RNA-seq profiles at sub-tissue resolution	R2	null	illumina	ars_ui_ramb_v2	96.53	24945270	2.84747	PAIRED	1
PRJNA1017964	null	HTIR27478	laryngeal muscle	A04	3	50	0	A04.03.050.00	tissue	laryngeal muscle	laryngeal muscle	throat	respiratory system	juvenile	female	Bovidae	Ovis aries	Hu sheep	healthy	null	null	null	null	a large-scale transcriptome atlas based on 8 * 110 self-generated RNA-seq profiles at sub-tissue resolution	R1	null	illumina	ars_ui_ramb_v2	96.82	35781035	4.08436	PAIRED	1
PRJNA1017964	null	HTIR27479	laryngeal muscle	A04	3	50	0	A04.03.050.00	tissue	laryngeal muscle	laryngeal muscle	throat	respiratory system	juvenile	female	Bovidae	Ovis aries	Hu sheep	healthy	null	null	null	null	a large-scale transcriptome atlas based on 8 * 110 self-generated RNA-seq profiles at sub-tissue resolution	R2	null	illumina	ars_ui_ramb_v2	96.77	24645427	2.81325	PAIRED	1
PRJNA1017964	null	HTIR27481	laryngeal hose	A04	3	80	0	A04.03.080.00	tissue	laryngeal hose	laryngeal hose	throat	respiratory system	juvenile	female	Bovidae	Ovis aries	Hu sheep	healthy	null	null	null	null	a large-scale transcriptome atlas based on 8 * 110 self-generated RNA-seq profiles at sub-tissue resolution	R1	null	illumina	ars_ui_ramb_v2	96.34	30068553	3.43229	PAIRED	1
PRJNA1017964	null	HTIR27482	laryngeal hose	A04	3	80	0	A04.03.080.00	tissue	laryngeal hose	laryngeal hose	throat	respiratory system	juvenile	female	Bovidae	Ovis aries	Hu sheep	healthy	null	null	null	null	a large-scale transcriptome atlas based on 8 * 110 self-generated RNA-seq profiles at sub-tissue resolution	R2	null	illumina	ars_ui_ramb_v2	96.24	20359094	2.32397	PAIRED	1
PRJNA1017964	null	HTIR27484	trachea	A04	4	0	0	A04.04.000.00	tissue	trachea	trachea	trachea	respiratory system	juvenile	female	Bovidae	Ovis aries	Hu sheep	healthy	null	null	null	null	a large-scale transcriptome atlas based on 8 * 110 self-generated RNA-seq profiles at sub-tissue resolution	R1	null	illumina	ars_ui_ramb_v2	95.11	36339252	4.14808	PAIRED	1
PRJNA1017964	null	HTIR27485	trachea	A04	4	0	0	A04.04.000.00	tissue	trachea	trachea	trachea	respiratory system	juvenile	female	Bovidae	Ovis aries	Hu sheep	healthy	null	null	null	null	a large-scale transcriptome atlas based on 8 * 110 self-generated RNA-seq profiles at sub-tissue resolution	R2	null	illumina	ars_ui_ramb_v2	94.89	25399137	2.89928	PAIRED	1
PRJNA1017964	null	HTIR27493	lobus superior pulmonis dextri	A04	6	10	0	A04.06.010.00	tissue	lobus superior pulmonis dextri	lobus superior pulmonis dextri	lung	respiratory system	juvenile	female	Bovidae	Ovis aries	Hu sheep	healthy	null	null	null	null	a large-scale transcriptome atlas based on 8 * 110 self-generated RNA-seq profiles at sub-tissue resolution	R1	null	illumina	ars_ui_ramb_v2	96.16	42215892	4.8189	PAIRED	1
PRJNA1017964	null	HTIR27494	lobus superior pulmonis dextri	A04	6	10	0	A04.06.010.00	tissue	lobus superior pulmonis dextri	lobus superior pulmonis dextri	lung	respiratory system	juvenile	female	Bovidae	Ovis aries	Hu sheep	healthy	null	null	null	null	a large-scale transcriptome atlas based on 8 * 110 self-generated RNA-seq profiles at sub-tissue resolution	R2	null	illumina	ars_ui_ramb_v2	95.76	26239357	2.99519	PAIRED	1
PRJNA1017964	null	HTIR27496	lobus medius pulmonis dextri	A04	6	20	0	A04.06.020.00	tissue	lobus medius pulmonis dextri	lobus medius pulmonis dextri	lung	respiratory system	juvenile	female	Bovidae	Ovis aries	Hu sheep	healthy	null	null	null	null	a large-scale transcriptome atlas based on 8 * 110 self-generated RNA-seq profiles at sub-tissue resolution	R1	null	illumina	ars_ui_ramb_v2	95.91	38232539	4.3642	PAIRED	1
PRJNA1017964	null	HTIR27497	lobus medius pulmonis dextri	A04	6	20	0	A04.06.020.00	tissue	lobus medius pulmonis dextri	lobus medius pulmonis dextri	lung	respiratory system	juvenile	female	Bovidae	Ovis aries	Hu sheep	healthy	null	null	null	null	a large-scale transcriptome atlas based on 8 * 110 self-generated RNA-seq profiles at sub-tissue resolution	R2	null	illumina	ars_ui_ramb_v2	95.88	26673158	3.04471	PAIRED	1
PRJNA1017964	null	HTIR27499	lobus inferior pulmonis dextri	A04	6	30	0	A04.06.030.00	tissue	lobus inferior pulmonis dextri	lobus inferior pulmonis dextri	lung	respiratory system	juvenile	female	Bovidae	Ovis aries	Hu sheep	healthy	null	null	null	null	a large-scale transcriptome atlas based on 8 * 110 self-generated RNA-seq profiles at sub-tissue resolution	R1	null	illumina	ars_ui_ramb_v2	96.01	35061684	4.00225	PAIRED	1
PRJNA1017964	null	HTIR27500	lobus inferior pulmonis dextri	A04	6	30	0	A04.06.030.00	tissue	lobus inferior pulmonis dextri	lobus inferior pulmonis dextri	lung	respiratory system	juvenile	female	Bovidae	Ovis aries	Hu sheep	healthy	null	null	null	null	a large-scale transcriptome atlas based on 8 * 110 self-generated RNA-seq profiles at sub-tissue resolution	R2	null	illumina	ars_ui_ramb_v2	95.75	30365407	3.46618	PAIRED	1
PRJNA1017964	null	HTIR27502	auxiliary lobe	A04	6	70	0	A04.06.070.00	tissue	auxiliary lobe	auxiliary lobe	lung	respiratory system	juvenile	female	Bovidae	Ovis aries	Hu sheep	healthy	null	null	null	null	a large-scale transcriptome atlas based on 8 * 110 self-generated RNA-seq profiles at sub-tissue resolution	R1	null	illumina	ars_ui_ramb_v2	95.7	34350703	3.92109	PAIRED	1
PRJNA1017964	null	HTIR27503	auxiliary lobe	A04	6	70	0	A04.06.070.00	tissue	auxiliary lobe	auxiliary lobe	lung	respiratory system	juvenile	female	Bovidae	Ovis aries	Hu sheep	healthy	null	null	null	null	a large-scale transcriptome atlas based on 8 * 110 self-generated RNA-seq profiles at sub-tissue resolution	R2	null	illumina	ars_ui_ramb_v2	95.71	23349438	2.66531	PAIRED	1
PRJNA1017964	null	HTIR27508	renal fat sac	A05	1	10	0	A05.01.010.00	tissue	renal fat sac	renal fat sac	kidney	urinary system	juvenile	female	Bovidae	Ovis aries	Hu sheep	healthy	null	null	null	null	a large-scale transcriptome atlas based on 8 * 110 self-generated RNA-seq profiles at sub-tissue resolution	R1	null	illumina	ars_ui_ramb_v2	96.83	34026499	3.88409	PAIRED	1
PRJNA1017964	null	HTIR27512	renal fat sac	A05	1	10	0	A05.01.010.00	tissue	renal fat sac	renal fat sac	kidney	urinary system	juvenile	female	Bovidae	Ovis aries	Hu sheep	healthy	null	null	null	null	a large-scale transcriptome atlas based on 8 * 110 self-generated RNA-seq profiles at sub-tissue resolution	R2	null	illumina	ars_ui_ramb_v2	96.6	21920065	2.50215	PAIRED	1
PRJNA1017964	null	HTIR27517	renal cortex	A05	1	50	0	A05.01.050.00	tissue	renal cortex	renal cortex	kidney	urinary system	juvenile	female	Bovidae	Ovis aries	Hu sheep	healthy	null	null	null	null	a large-scale transcriptome atlas based on 8 * 110 self-generated RNA-seq profiles at sub-tissue resolution	R1	null	illumina	ars_ui_ramb_v2	96.58	40520078	4.62532	PAIRED	1
PRJNA1017964	null	HTIR27518	renal cortex	A05	1	50	0	A05.01.050.00	tissue	renal cortex	renal cortex	kidney	urinary system	juvenile	female	Bovidae	Ovis aries	Hu sheep	healthy	null	null	null	null	a large-scale transcriptome atlas based on 8 * 110 self-generated RNA-seq profiles at sub-tissue resolution	R2	null	illumina	ars_ui_ramb_v2	96.43	56195668	6.41467	PAIRED	1
PRJNA1017964	null	HTIR27520	renal medulla	A05	1	60	0	A05.01.060.00	tissue	renal medulla	renal medulla	kidney	urinary system	juvenile	female	Bovidae	Ovis aries	Hu sheep	healthy	null	null	null	null	a large-scale transcriptome atlas based on 8 * 110 self-generated RNA-seq profiles at sub-tissue resolution	R1	null	illumina	ars_ui_ramb_v2	96.92	18374327	2.09741	PAIRED	1
PRJNA1017964	null	HTIR27521	renal medulla	A05	1	60	0	A05.01.060.00	tissue	renal medulla	renal medulla	kidney	urinary system	juvenile	female	Bovidae	Ovis aries	Hu sheep	healthy	null	null	null	null	a large-scale transcriptome atlas based on 8 * 110 self-generated RNA-seq profiles at sub-tissue resolution	R2	null	illumina	ars_ui_ramb_v2	96.3	3168218	0.361649	PAIRED	1
PRJNA1017964	null	HTIR27523	ureter	A05	2	10	0	A05.02.010.00	tissue	ureter	ureter	ureter	urinary system	juvenile	female	Bovidae	Ovis aries	Hu sheep	healthy	null	null	null	null	a large-scale transcriptome atlas based on 8 * 110 self-generated RNA-seq profiles at sub-tissue resolution	R1	null	illumina	ars_ui_ramb_v2	96.29	39678066	4.52921	PAIRED	1
PRJNA1017964	null	HTIR27524	ureter	A05	2	10	0	A05.02.010.00	tissue	ureter	ureter	ureter	urinary system	juvenile	female	Bovidae	Ovis aries	Hu sheep	healthy	null	null	null	null	a large-scale transcriptome atlas based on 8 * 110 self-generated RNA-seq profiles at sub-tissue resolution	R2	null	illumina	ars_ui_ramb_v2	96.24	40578419	4.63198	PAIRED	1
PRJNA1017964	null	HTIR27526	bladder	A05	3	0	0	A05.03.000.00	tissue	bladder	bladder	bladder	urinary system	juvenile	female	Bovidae	Ovis aries	Hu sheep	healthy	null	null	null	null	a large-scale transcriptome atlas based on 8 * 110 self-generated RNA-seq profiles at sub-tissue resolution	R1	null	illumina	ars_ui_ramb_v2	93.99	37700413	4.30346	PAIRED	1
PRJNA1017964	null	HTIR27527	bladder	A05	3	0	0	A05.03.000.00	tissue	bladder	bladder	bladder	urinary system	juvenile	female	Bovidae	Ovis aries	Hu sheep	healthy	null	null	null	null	a large-scale transcriptome atlas based on 8 * 110 self-generated RNA-seq profiles at sub-tissue resolution	R2	null	illumina	ars_ui_ramb_v2	93.37	27251375	3.11071	PAIRED	1
PRJNA1017964	null	HTIR27529	urethra	A05	4	0	0	A05.04.000.00	tissue	urethra	urethra	urethra	urinary system	juvenile	female	Bovidae	Ovis aries	Hu sheep	healthy	null	null	null	null	a large-scale transcriptome atlas based on 8 * 110 self-generated RNA-seq profiles at sub-tissue resolution	R1	null	illumina	ars_ui_ramb_v2	92.17	42152457	4.81166	PAIRED	1
PRJNA1017964	null	HTIR27530	urethra	A05	4	0	0	A05.04.000.00	tissue	urethra	urethra	urethra	urinary system	juvenile	female	Bovidae	Ovis aries	Hu sheep	healthy	null	null	null	null	a large-scale transcriptome atlas based on 8 * 110 self-generated RNA-seq profiles at sub-tissue resolution	R2	null	illumina	ars_ui_ramb_v2	91.74	23879482	2.72582	PAIRED	1
PRJNA1017964	null	HTIR27546	ovary	A06	1	0	0	A06.01.000.00	tissue	ovary	ovary	ovary	reproductive system	juvenile	female	Bovidae	Ovis aries	Hu sheep	healthy	null	null	null	null	a large-scale transcriptome atlas based on 8 * 110 self-generated RNA-seq profiles at sub-tissue resolution	R1	null	illumina	ars_ui_ramb_v2	97.03	31769977	3.62651	PAIRED	1
PRJNA1017964	null	HTIR27549	ovary	A06	1	0	0	A06.01.000.00	tissue	ovary	ovary	ovary	reproductive system	juvenile	female	Bovidae	Ovis aries	Hu sheep	healthy	null	null	null	null	a large-scale transcriptome atlas based on 8 * 110 self-generated RNA-seq profiles at sub-tissue resolution	R2	null	illumina	ars_ui_ramb_v2	96.81	20042918	2.28788	PAIRED	1
PRJNA1017964	null	HTIR27553	oviduct	A06	2	10	5	A06.02.010.05	tissue	oviduct	oviduct	oviduct	reproductive system	juvenile	female	Bovidae	Ovis aries	Hu sheep	healthy	null	null	null	null	a large-scale transcriptome atlas based on 8 * 110 self-generated RNA-seq profiles at sub-tissue resolution	R1	null	illumina	ars_ui_ramb_v2	96.2	41053666	4.68623	PAIRED	1
PRJNA1017964	null	HTIR27554	oviduct	A06	2	10	5	A06.02.010.05	tissue	oviduct	oviduct	oviduct	reproductive system	juvenile	female	Bovidae	Ovis aries	Hu sheep	healthy	null	null	null	null	a large-scale transcriptome atlas based on 8 * 110 self-generated RNA-seq profiles at sub-tissue resolution	R2	null	illumina	ars_ui_ramb_v2	93.93	38209441	4.36156	PAIRED	1
PRJNA1017964	null	HTIR27556	uterus	A06	3	0	0	A06.03.000.00	tissue	uterus	uterus	uterus	reproductive system	juvenile	female	Bovidae	Ovis aries	Hu sheep	healthy	null	null	null	null	a large-scale transcriptome atlas based on 8 * 110 self-generated RNA-seq profiles at sub-tissue resolution	R1	null	illumina	ars_ui_ramb_v2	96.63	30569774	3.48951	PAIRED	1
PRJNA1017964	null	HTIR27557	uterus	A06	3	0	0	A06.03.000.00	tissue	uterus	uterus	uterus	reproductive system	juvenile	female	Bovidae	Ovis aries	Hu sheep	healthy	null	null	null	null	a large-scale transcriptome atlas based on 8 * 110 self-generated RNA-seq profiles at sub-tissue resolution	R2	null	illumina	ars_ui_ramb_v2	96.5	30365381	3.46617	PAIRED	1
PRJNA1017964	null	HTIR27559	uterine caruncle	A06	3	10	5	A06.03.010.05	tissue	uterine caruncle	uterine horn	uterus	reproductive system	juvenile	female	Bovidae	Ovis aries	Hu sheep	healthy	null	null	null	null	a large-scale transcriptome atlas based on 8 * 110 self-generated RNA-seq profiles at sub-tissue resolution	R1	null	illumina	ars_ui_ramb_v2	96.98	41758190	4.76665	PAIRED	1
PRJNA1017964	null	HTIR27560	uterine caruncle	A06	3	10	5	A06.03.010.05	tissue	uterine caruncle	uterine horn	uterus	reproductive system	juvenile	female	Bovidae	Ovis aries	Hu sheep	healthy	null	null	null	null	a large-scale transcriptome atlas based on 8 * 110 self-generated RNA-seq profiles at sub-tissue resolution	R2	null	illumina	ars_ui_ramb_v2	96.63	24504039	2.79711	PAIRED	1
PRJNA1017964	null	HTIR27562	cervix top	A06	3	20	5	A06.03.020.05	tissue	cervix top	uterine cervix	uterus	reproductive system	juvenile	female	Bovidae	Ovis aries	Hu sheep	healthy	null	null	null	null	a large-scale transcriptome atlas based on 8 * 110 self-generated RNA-seq profiles at sub-tissue resolution	R1	null	illumina	ars_ui_ramb_v2	97.2	41615271	4.75034	PAIRED	1
PRJNA1017964	null	HTIR27563	cervix top	A06	3	20	5	A06.03.020.05	tissue	cervix top	uterine cervix	uterus	reproductive system	juvenile	female	Bovidae	Ovis aries	Hu sheep	healthy	null	null	null	null	a large-scale transcriptome atlas based on 8 * 110 self-generated RNA-seq profiles at sub-tissue resolution	R2	null	illumina	ars_ui_ramb_v2	96.44	23408899	2.6721	PAIRED	1
PRJNA1017964	null	HTIR27565	cervix bottom	A06	3	20	10	A06.03.020.10	tissue	cervix bottom	uterine cervix	uterus	reproductive system	juvenile	female	Bovidae	Ovis aries	Hu sheep	healthy	null	null	null	null	a large-scale transcriptome atlas based on 8 * 110 self-generated RNA-seq profiles at sub-tissue resolution	R1	null	illumina	ars_ui_ramb_v2	97.22	43479959	4.96319	PAIRED	1
PRJNA1017964	null	HTIR27566	cervix bottom	A06	3	20	10	A06.03.020.10	tissue	cervix bottom	uterine cervix	uterus	reproductive system	juvenile	female	Bovidae	Ovis aries	Hu sheep	healthy	null	null	null	null	a large-scale transcriptome atlas based on 8 * 110 self-generated RNA-seq profiles at sub-tissue resolution	R2	null	illumina	ars_ui_ramb_v2	96.65	41482381	4.73517	PAIRED	1
PRJNA1017964	null	HTIR27589	left atrium	A07	1	10	0	A07.01.010.00	tissue	left atrium	left atrium	heart	circulatory system	juvenile	female	Bovidae	Ovis aries	Hu sheep	healthy	null	null	null	null	a large-scale transcriptome atlas based on 8 * 110 self-generated RNA-seq profiles at sub-tissue resolution	R1	null	illumina	ars_ui_ramb_v2	97.06	37892840	4.32542	PAIRED	1
PRJNA1017964	null	HTIR27590	left atrium	A07	1	10	0	A07.01.010.00	tissue	left atrium	left atrium	heart	circulatory system	juvenile	female	Bovidae	Ovis aries	Hu sheep	healthy	null	null	null	null	a large-scale transcriptome atlas based on 8 * 110 self-generated RNA-seq profiles at sub-tissue resolution	R2	null	illumina	ars_ui_ramb_v2	96.72	29998416	3.42429	PAIRED	1
PRJNA1017964	null	HTIR27592	right atrium	A07	1	20	0	A07.01.020.00	tissue	right atrium	right atrium	heart	circulatory system	juvenile	female	Bovidae	Ovis aries	Hu sheep	healthy	null	null	null	null	a large-scale transcriptome atlas based on 8 * 110 self-generated RNA-seq profiles at sub-tissue resolution	R1	null	illumina	ars_ui_ramb_v2	96.88	29466945	3.36362	PAIRED	1
PRJNA1017964	null	HTIR27593	right atrium	A07	1	20	0	A07.01.020.00	tissue	right atrium	right atrium	heart	circulatory system	juvenile	female	Bovidae	Ovis aries	Hu sheep	healthy	null	null	null	null	a large-scale transcriptome atlas based on 8 * 110 self-generated RNA-seq profiles at sub-tissue resolution	R2	null	illumina	ars_ui_ramb_v2	96.11	20591065	2.35045	PAIRED	1
PRJNA1017964	null	HTIR27595	left ventricle	A07	1	30	5	A07.01.030.05	tissue	left ventricle	ventricle	heart	circulatory system	juvenile	female	Bovidae	Ovis aries	Hu sheep	healthy	null	null	null	null	a large-scale transcriptome atlas based on 8 * 110 self-generated RNA-seq profiles at sub-tissue resolution	R1	null	illumina	ars_ui_ramb_v2	97.02	46515573	5.3097	PAIRED	1
PRJNA1017964	null	HTIR27596	left ventricle	A07	1	30	5	A07.01.030.05	tissue	left ventricle	ventricle	heart	circulatory system	juvenile	female	Bovidae	Ovis aries	Hu sheep	healthy	null	null	null	null	a large-scale transcriptome atlas based on 8 * 110 self-generated RNA-seq profiles at sub-tissue resolution	R2	null	illumina	ars_ui_ramb_v2	95.73	20848037	2.37978	PAIRED	1
PRJNA1017964	null	HTIR27598	right ventricle	A07	1	30	10	A07.01.030.10	tissue	right ventricle	ventricle	heart	circulatory system	juvenile	female	Bovidae	Ovis aries	Hu sheep	healthy	null	null	null	null	a large-scale transcriptome atlas based on 8 * 110 self-generated RNA-seq profiles at sub-tissue resolution	R1	null	illumina	ars_ui_ramb_v2	96.65	32090558	3.6631	PAIRED	1
PRJNA1017964	null	HTIR27599	right ventricle	A07	1	30	10	A07.01.030.10	tissue	right ventricle	ventricle	heart	circulatory system	juvenile	female	Bovidae	Ovis aries	Hu sheep	healthy	null	null	null	null	a large-scale transcriptome atlas based on 8 * 110 self-generated RNA-seq profiles at sub-tissue resolution	R2	null	illumina	ars_ui_ramb_v2	96.63	38480464	4.3925	PAIRED	1
PRJNA1017964	null	HTIR27601	pulmonary artery	A07	2	40	0	A07.02.040.00	tissue	pulmonary artery	pulmonary artery	vessel	circulatory system	juvenile	female	Bovidae	Ovis aries	Hu sheep	healthy	null	null	null	null	a large-scale transcriptome atlas based on 8 * 110 self-generated RNA-seq profiles at sub-tissue resolution	R1	null	illumina	ars_ui_ramb_v2	97.19	38812190	4.43037	PAIRED	1
PRJNA1017964	null	HTIR27602	pulmonary artery	A07	2	40	0	A07.02.040.00	tissue	pulmonary artery	pulmonary artery	vessel	circulatory system	juvenile	female	Bovidae	Ovis aries	Hu sheep	healthy	null	null	null	null	a large-scale transcriptome atlas based on 8 * 110 self-generated RNA-seq profiles at sub-tissue resolution	R2	null	illumina	ars_ui_ramb_v2	96.25	21369752	2.43933	PAIRED	1
PRJNA1017964	null	HTIR27604	pulmonary vein	A07	2	50	0	A07.02.050.00	tissue	pulmonary vein	pulmonary vein	vessel	circulatory system	juvenile	female	Bovidae	Ovis aries	Hu sheep	healthy	null	null	null	null	a large-scale transcriptome atlas based on 8 * 110 self-generated RNA-seq profiles at sub-tissue resolution	R1	null	illumina	ars_ui_ramb_v2	97.03	34494035	3.93746	PAIRED	1
PRJNA1017964	null	HTIR27605	pulmonary vein	A07	2	50	0	A07.02.050.00	tissue	pulmonary vein	pulmonary vein	vessel	circulatory system	juvenile	female	Bovidae	Ovis aries	Hu sheep	healthy	null	null	null	null	a large-scale transcriptome atlas based on 8 * 110 self-generated RNA-seq profiles at sub-tissue resolution	R2	null	illumina	ars_ui_ramb_v2	96.61	20535010	2.34405	PAIRED	1
PRJNA1017964	null	HTIR27607	aorta	A07	2	60	0	A07.02.060.00	tissue	aorta	aorta	vessel	circulatory system	juvenile	female	Bovidae	Ovis aries	Hu sheep	healthy	null	null	null	null	a large-scale transcriptome atlas based on 8 * 110 self-generated RNA-seq profiles at sub-tissue resolution	R1	null	illumina	ars_ui_ramb_v2	96.51	36195621	4.13169	PAIRED	1
PRJNA1017964	null	HTIR27608	aorta	A07	2	60	0	A07.02.060.00	tissue	aorta	aorta	vessel	circulatory system	juvenile	female	Bovidae	Ovis aries	Hu sheep	healthy	null	null	null	null	a large-scale transcriptome atlas based on 8 * 110 self-generated RNA-seq profiles at sub-tissue resolution	R2	null	illumina	ars_ui_ramb_v2	96.16	25112827	2.8666	PAIRED	1
PRJNA1017964	null	HTIR27610	vena cava	A07	2	80	0	A07.02.080.00	tissue	vena cava	vena cava	vessel	circulatory system	juvenile	female	Bovidae	Ovis aries	Hu sheep	healthy	null	null	null	null	a large-scale transcriptome atlas based on 8 * 110 self-generated RNA-seq profiles at sub-tissue resolution	R1	null	illumina	ars_ui_ramb_v2	96.84	36456594	4.16148	PAIRED	1
PRJNA1017964	null	HTIR27611	vena cava	A07	2	80	0	A07.02.080.00	tissue	vena cava	vena cava	vessel	circulatory system	juvenile	female	Bovidae	Ovis aries	Hu sheep	healthy	null	null	null	null	a large-scale transcriptome atlas based on 8 * 110 self-generated RNA-seq profiles at sub-tissue resolution	R2	null	illumina	ars_ui_ramb_v2	96.37	30160534	3.44279	PAIRED	1
PRJNA1017964	null	HTIR27628	blood	A07	3	0	0	A07.03.000.00	tissue	blood	blood	blood	circulatory system	juvenile	female	Bovidae	Ovis aries	Hu sheep	healthy	null	null	null	null	a large-scale transcriptome atlas based on 8 * 110 self-generated RNA-seq profiles at sub-tissue resolution	R1	null	illumina	ars_ui_ramb_v2	92.15	42731659	4.87777	PAIRED	1
PRJNA1017964	null	HTIR27629	blood	A07	3	0	0	A07.03.000.00	tissue	blood	blood	blood	circulatory system	juvenile	female	Bovidae	Ovis aries	Hu sheep	healthy	null	null	null	null	a large-scale transcriptome atlas based on 8 * 110 self-generated RNA-seq profiles at sub-tissue resolution	R2	null	illumina	ars_ui_ramb_v2	91.3	41173989	4.69996	PAIRED	1
PRJNA1017964	null	HTIR27632	white pulp	A08	4	10	0	A08.04.010.00	tissue	white pulp	white pulp	spleen	immune system	juvenile	female	Bovidae	Ovis aries	Hu sheep	healthy	null	null	null	null	a large-scale transcriptome atlas based on 8 * 110 self-generated RNA-seq profiles at sub-tissue resolution	R1	null	illumina	ars_ui_ramb_v2	92.91	36474002	4.16347	PAIRED	1
PRJNA1017964	null	HTIR27633	white pulp	A08	4	10	0	A08.04.010.00	tissue	white pulp	white pulp	spleen	immune system	juvenile	female	Bovidae	Ovis aries	Hu sheep	healthy	null	null	null	null	a large-scale transcriptome atlas based on 8 * 110 self-generated RNA-seq profiles at sub-tissue resolution	R2	null	illumina	ars_ui_ramb_v2	92.66	23228536	2.65151	PAIRED	1
PRJNA1017964	null	HTIR27635	red pulp	A08	4	20	0	A08.04.020.00	tissue	red pulp	red pulp	spleen	immune system	juvenile	female	Bovidae	Ovis aries	Hu sheep	healthy	null	null	null	null	a large-scale transcriptome atlas based on 8 * 110 self-generated RNA-seq profiles at sub-tissue resolution	R1	null	illumina	ars_ui_ramb_v2	91.9	36654920	4.18412	PAIRED	1
PRJNA1017964	null	HTIR27636	red pulp	A08	4	20	0	A08.04.020.00	tissue	red pulp	red pulp	spleen	immune system	juvenile	female	Bovidae	Ovis aries	Hu sheep	healthy	null	null	null	null	a large-scale transcriptome atlas based on 8 * 110 self-generated RNA-seq profiles at sub-tissue resolution	R2	null	illumina	ars_ui_ramb_v2	91.98	25376002	2.89664	PAIRED	1
PRJNA1017964	null	HTIR27638	thymus	A08	5	0	0	A08.05.000.00	tissue	thymus	thymus	thymus	immune system	juvenile	female	Bovidae	Ovis aries	Hu sheep	healthy	null	null	null	null	a large-scale transcriptome atlas based on 8 * 110 self-generated RNA-seq profiles at sub-tissue resolution	R1	null	illumina	ars_ui_ramb_v2	95.89	32053167	3.65883	PAIRED	1
PRJNA1017964	null	HTIR27639	thymus	A08	5	0	0	A08.05.000.00	tissue	thymus	thymus	thymus	immune system	juvenile	female	Bovidae	Ovis aries	Hu sheep	healthy	null	null	null	null	a large-scale transcriptome atlas based on 8 * 110 self-generated RNA-seq profiles at sub-tissue resolution	R2	null	illumina	ars_ui_ramb_v2	95.7	23661617	2.70095	PAIRED	1
PRJNA1017964	null	HTIR27641	mandibular lymph node	A08	6	10	0	A08.06.010.00	tissue	mandibular lymph node	mandibular lymph node	lymph node	immune system	juvenile	female	Bovidae	Ovis aries	Hu sheep	healthy	null	null	null	null	a large-scale transcriptome atlas based on 8 * 110 self-generated RNA-seq profiles at sub-tissue resolution	R1	null	illumina	ars_ui_ramb_v2	94.96	35171418	4.01478	PAIRED	1
PRJNA1017964	null	HTIR27642	mandibular lymph node	A08	6	10	0	A08.06.010.00	tissue	mandibular lymph node	mandibular lymph node	lymph node	immune system	juvenile	female	Bovidae	Ovis aries	Hu sheep	healthy	null	null	null	null	a large-scale transcriptome atlas based on 8 * 110 self-generated RNA-seq profiles at sub-tissue resolution	R2	null	illumina	ars_ui_ramb_v2	94.95	22640785	2.58442	PAIRED	1
PRJNA1017964	null	HTIR27644	mesenteric lymph node	A08	6	130	0	A08.06.130.00	tissue	mesenteric lymph node	mesenteric lymph node	lymph node	immune system	juvenile	female	Bovidae	Ovis aries	Hu sheep	healthy	null	null	null	null	a large-scale transcriptome atlas based on 8 * 110 self-generated RNA-seq profiles at sub-tissue resolution	R1	null	illumina	ars_ui_ramb_v2	94.14	31379399	3.58192	PAIRED	1
PRJNA1017964	null	HTIR27645	mesenteric lymph node	A08	6	130	0	A08.06.130.00	tissue	mesenteric lymph node	mesenteric lymph node	lymph node	immune system	juvenile	female	Bovidae	Ovis aries	Hu sheep	healthy	null	null	null	null	a large-scale transcriptome atlas based on 8 * 110 self-generated RNA-seq profiles at sub-tissue resolution	R2	null	illumina	ars_ui_ramb_v2	94.07	28709838	3.2772	PAIRED	1
PRJNA1017964	null	HTIR27647	spinal cord	A09	1	0	0	A09.01.000.00	tissue	spinal cord	spinal cord	spinal cord	nervous system	juvenile	female	Bovidae	Ovis aries	Hu sheep	healthy	null	null	null	null	a large-scale transcriptome atlas based on 8 * 110 self-generated RNA-seq profiles at sub-tissue resolution	R1	null	illumina	ars_ui_ramb_v2	96.09	37365129	4.26519	PAIRED	1
PRJNA1017964	null	HTIR27648	spinal cord	A09	1	0	0	A09.01.000.00	tissue	spinal cord	spinal cord	spinal cord	nervous system	juvenile	female	Bovidae	Ovis aries	Hu sheep	healthy	null	null	null	null	a large-scale transcriptome atlas based on 8 * 110 self-generated RNA-seq profiles at sub-tissue resolution	R2	null	illumina	ars_ui_ramb_v2	95.69	37531004	4.28412	PAIRED	1
PRJNA1017964	null	HTIR27650	cerebrum	A09	2	10	0	A09.02.010.00	tissue	cerebrum	cerebrum	brain	nervous system	juvenile	female	Bovidae	Ovis aries	Hu sheep	healthy	null	null	null	null	a large-scale transcriptome atlas based on 8 * 110 self-generated RNA-seq profiles at sub-tissue resolution	R1	null	illumina	ars_ui_ramb_v2	96.53	26877034	3.06798	PAIRED	1
PRJNA1017964	null	HTIR27651	cerebrum	A09	2	10	0	A09.02.010.00	tissue	cerebrum	cerebrum	brain	nervous system	juvenile	female	Bovidae	Ovis aries	Hu sheep	healthy	null	null	null	null	a large-scale transcriptome atlas based on 8 * 110 self-generated RNA-seq profiles at sub-tissue resolution	R2	null	illumina	ars_ui_ramb_v2	96.55	25408494	2.90035	PAIRED	1
PRJNA1017964	null	HTIR27653	dorsal hippocampus	A09	2	10	5	A09.02.010.05	tissue	dorsal hippocampus	cerebrum	brain	nervous system	juvenile	female	Bovidae	Ovis aries	Hu sheep	healthy	null	null	null	null	a large-scale transcriptome atlas based on 8 * 110 self-generated RNA-seq profiles at sub-tissue resolution	R1	null	illumina	ars_ui_ramb_v2	96.7	36739717	4.1938	PAIRED	1
PRJNA1017964	null	HTIR27654	dorsal hippocampus	A09	2	10	5	A09.02.010.05	tissue	dorsal hippocampus	cerebrum	brain	nervous system	juvenile	female	Bovidae	Ovis aries	Hu sheep	healthy	null	null	null	null	a large-scale transcriptome atlas based on 8 * 110 self-generated RNA-seq profiles at sub-tissue resolution	R2	null	illumina	ars_ui_ramb_v2	96.56	34812152	3.97377	PAIRED	1
PRJNA1017964	null	HTIR27656	ventral hippocampus	A09	2	10	10	A09.02.010.10	tissue	ventral hippocampus	cerebrum	brain	nervous system	juvenile	female	Bovidae	Ovis aries	Hu sheep	healthy	null	null	null	null	a large-scale transcriptome atlas based on 8 * 110 self-generated RNA-seq profiles at sub-tissue resolution	R1	null	illumina	ars_ui_ramb_v2	96.57	31744868	3.62364	PAIRED	1
PRJNA1017964	null	HTIR27657	ventral hippocampus	A09	2	10	10	A09.02.010.10	tissue	ventral hippocampus	cerebrum	brain	nervous system	juvenile	female	Bovidae	Ovis aries	Hu sheep	healthy	null	null	null	null	a large-scale transcriptome atlas based on 8 * 110 self-generated RNA-seq profiles at sub-tissue resolution	R2	null	illumina	ars_ui_ramb_v2	95.9	23135302	2.64087	PAIRED	1
PRJNA1017964	null	HTIR27659	cerebellum	A09	2	20	0	A09.02.020.00	tissue	cerebellum	cerebellum	brain	nervous system	juvenile	female	Bovidae	Ovis aries	Hu sheep	healthy	null	null	null	null	a large-scale transcriptome atlas based on 8 * 110 self-generated RNA-seq profiles at sub-tissue resolution	R1	null	illumina	ars_ui_ramb_v2	96.39	34193976	3.9032	PAIRED	1
PRJNA1017964	null	HTIR27660	cerebellum	A09	2	20	0	A09.02.020.00	tissue	cerebellum	cerebellum	brain	nervous system	juvenile	female	Bovidae	Ovis aries	Hu sheep	healthy	null	null	null	null	a large-scale transcriptome atlas based on 8 * 110 self-generated RNA-seq profiles at sub-tissue resolution	R2	null	illumina	ars_ui_ramb_v2	96.46	26283931	3.00028	PAIRED	1
PRJNA1017964	null	HTIR27662	thalamus	A09	2	30	5	A09.02.030.05	tissue	thalamus	interbrain	brain	nervous system	juvenile	female	Bovidae	Ovis aries	Hu sheep	healthy	null	null	null	null	a large-scale transcriptome atlas based on 8 * 110 self-generated RNA-seq profiles at sub-tissue resolution	R1	null	illumina	ars_ui_ramb_v2	96.56	44756359	5.10889	PAIRED	1
PRJNA1017964	null	HTIR27663	thalamus	A09	2	30	5	A09.02.030.05	tissue	thalamus	interbrain	brain	nervous system	juvenile	female	Bovidae	Ovis aries	Hu sheep	healthy	null	null	null	null	a large-scale transcriptome atlas based on 8 * 110 self-generated RNA-seq profiles at sub-tissue resolution	R2	null	illumina	ars_ui_ramb_v2	95.57	33437693	3.81687	PAIRED	1
PRJNA1017964	null	HTIR27665	midbrain	A09	2	40	5	A09.02.040.05	tissue	midbrain	brainstem	brain	nervous system	juvenile	female	Bovidae	Ovis aries	Hu sheep	healthy	null	null	null	null	a large-scale transcriptome atlas based on 8 * 110 self-generated RNA-seq profiles at sub-tissue resolution	R1	null	illumina	ars_ui_ramb_v2	96.86	36074877	4.11791	PAIRED	1
PRJNA1017964	null	HTIR27666	midbrain	A09	2	40	5	A09.02.040.05	tissue	midbrain	brainstem	brain	nervous system	juvenile	female	Bovidae	Ovis aries	Hu sheep	healthy	null	null	null	null	a large-scale transcriptome atlas based on 8 * 110 self-generated RNA-seq profiles at sub-tissue resolution	R2	null	illumina	ars_ui_ramb_v2	96.81	40972385	4.67695	PAIRED	1
PRJNA1017964	null	HTIR27668	pons	A09	2	40	10	A09.02.040.10	tissue	pons	brainstem	brain	nervous system	juvenile	female	Bovidae	Ovis aries	Hu sheep	healthy	null	null	null	null	a large-scale transcriptome atlas based on 8 * 110 self-generated RNA-seq profiles at sub-tissue resolution	R1	null	illumina	ars_ui_ramb_v2	96.73	32950386	3.76125	PAIRED	1
PRJNA1017964	null	HTIR27669	pons	A09	2	40	10	A09.02.040.10	tissue	pons	brainstem	brain	nervous system	juvenile	female	Bovidae	Ovis aries	Hu sheep	healthy	null	null	null	null	a large-scale transcriptome atlas based on 8 * 110 self-generated RNA-seq profiles at sub-tissue resolution	R2	null	illumina	ars_ui_ramb_v2	96.8	40252289	4.59475	PAIRED	1
PRJNA1017964	null	HTIR27671	medulla oblongata	A09	2	40	15	A09.02.040.15	tissue	medulla oblongata	brainstem	brain	nervous system	juvenile	female	Bovidae	Ovis aries	Hu sheep	healthy	null	null	null	null	a large-scale transcriptome atlas based on 8 * 110 self-generated RNA-seq profiles at sub-tissue resolution	R1	null	illumina	ars_ui_ramb_v2	96.52	25112221	2.86653	PAIRED	1
PRJNA1017964	null	HTIR27672	medulla oblongata	A09	2	40	15	A09.02.040.15	tissue	medulla oblongata	brainstem	brain	nervous system	juvenile	female	Bovidae	Ovis aries	Hu sheep	healthy	null	null	null	null	a large-scale transcriptome atlas based on 8 * 110 self-generated RNA-seq profiles at sub-tissue resolution	R2	null	illumina	ars_ui_ramb_v2	96.69	36574278	4.17491	PAIRED	1
PRJNA1017964	null	HTIR27674	hypophysis	A10	1	0	0	A10.01.000.00	tissue	hypophysis	hypophysis	hypophysis	endocrine system	juvenile	female	Bovidae	Ovis aries	Hu sheep	healthy	null	null	null	null	a large-scale transcriptome atlas based on 8 * 110 self-generated RNA-seq profiles at sub-tissue resolution	R1	null	illumina	ars_ui_ramb_v2	97.06	34075899	3.88973	PAIRED	1
PRJNA1017964	null	HTIR27675	hypophysis	A10	1	0	0	A10.01.000.00	tissue	hypophysis	hypophysis	hypophysis	endocrine system	juvenile	female	Bovidae	Ovis aries	Hu sheep	healthy	null	null	null	null	a large-scale transcriptome atlas based on 8 * 110 self-generated RNA-seq profiles at sub-tissue resolution	R2	null	illumina	ars_ui_ramb_v2	97.04	24417055	2.78718	PAIRED	1
PRJNA1017964	null	HTIR27677	adrenal	A10	2	0	0	A10.02.000.00	tissue	adrenal	adrenal	adrenal	endocrine system	juvenile	female	Bovidae	Ovis aries	Hu sheep	healthy	null	null	null	null	a large-scale transcriptome atlas based on 8 * 110 self-generated RNA-seq profiles at sub-tissue resolution	R1	null	illumina	ars_ui_ramb_v2	96.36	32676969	3.73004	PAIRED	1
PRJNA1017964	null	HTIR27678	adrenal	A10	2	0	0	A10.02.000.00	tissue	adrenal	adrenal	adrenal	endocrine system	juvenile	female	Bovidae	Ovis aries	Hu sheep	healthy	null	null	null	null	a large-scale transcriptome atlas based on 8 * 110 self-generated RNA-seq profiles at sub-tissue resolution	R2	null	illumina	ars_ui_ramb_v2	96.52	27056173	3.08843	PAIRED	1
PRJNA1017964	null	HTIR27680	thyroid	A10	3	0	0	A10.03.000.00	tissue	thyroid	thyroid	thyroid	endocrine system	juvenile	female	Bovidae	Ovis aries	Hu sheep	healthy	null	null	null	null	a large-scale transcriptome atlas based on 8 * 110 self-generated RNA-seq profiles at sub-tissue resolution	R1	null	illumina	ars_ui_ramb_v2	96.97	24176380	2.75971	PAIRED	1
PRJNA1017964	null	HTIR27681	thyroid	A10	3	0	0	A10.03.000.00	tissue	thyroid	thyroid	thyroid	endocrine system	juvenile	female	Bovidae	Ovis aries	Hu sheep	healthy	null	null	null	null	a large-scale transcriptome atlas based on 8 * 110 self-generated RNA-seq profiles at sub-tissue resolution	R2	null	illumina	ars_ui_ramb_v2	97.17	27892430	3.18389	PAIRED	1
PRJNA1017964	null	HTIR27683	pineal gland	A10	5	0	0	A10.05.000.00	tissue	pineal gland	pineal gland	pineal gland	endocrine system	juvenile	female	Bovidae	Ovis aries	Hu sheep	healthy	null	null	null	null	a large-scale transcriptome atlas based on 8 * 110 self-generated RNA-seq profiles at sub-tissue resolution	R1	null	illumina	ars_ui_ramb_v2	96.75	32448922	3.70401	PAIRED	1
PRJNA1017964	null	HTIR27684	pineal gland	A10	5	0	0	A10.05.000.00	tissue	pineal gland	pineal gland	pineal gland	endocrine system	juvenile	female	Bovidae	Ovis aries	Hu sheep	healthy	null	null	null	null	a large-scale transcriptome atlas based on 8 * 110 self-generated RNA-seq profiles at sub-tissue resolution	R2	null	illumina	ars_ui_ramb_v2	96.61	33152659	3.78434	PAIRED	1
PRJNA1017964	null	HTIR27694	hypothalamus	A10	8	10	0	A10.08.010.00	tissue	hypothalamus	hypothalamus	other endocrine tissue	endocrine system	juvenile	female	Bovidae	Ovis aries	Hu sheep	healthy	null	null	null	null	a large-scale transcriptome atlas based on 8 * 110 self-generated RNA-seq profiles at sub-tissue resolution	R1	null	illumina	ars_ui_ramb_v2	96.98	35143754	4.01162	PAIRED	1
PRJNA1017964	null	HTIR27697	hypothalamus	A10	8	10	0	A10.08.010.00	tissue	hypothalamus	hypothalamus	other endocrine tissue	endocrine system	juvenile	female	Bovidae	Ovis aries	Hu sheep	healthy	null	null	null	null	a large-scale transcriptome atlas based on 8 * 110 self-generated RNA-seq profiles at sub-tissue resolution	R2	null	illumina	ars_ui_ramb_v2	97.06	37475571	4.27779	PAIRED	1
PRJNA1017964	null	HTIR27701	corium	A01	1	20	0	A01.01.020.00	tissue	corium	corium	skin	integumentary system	juvenile	female	Bovidae	Ovis aries	Hu sheep	healthy	null	null	null	null	a large-scale transcriptome atlas based on 8 * 110 self-generated RNA-seq profiles at sub-tissue resolution	R1	null	illumina	oar_v4	90.8	45398437	5.20724	PAIRED	1
PRJNA1017964	null	HTIR27702	corium	A01	1	20	0	A01.01.020.00	tissue	corium	corium	skin	integumentary system	juvenile	female	Bovidae	Ovis aries	Hu sheep	healthy	null	null	null	null	a large-scale transcriptome atlas based on 8 * 110 self-generated RNA-seq profiles at sub-tissue resolution	R2	null	illumina	oar_v4	89.73	21919308	2.51416	PAIRED	1
PRJNA1017964	null	HTIR27704	hypodermis	A01	1	30	0	A01.01.030.00	tissue	hypodermis	hypodermis	skin	integumentary system	juvenile	female	Bovidae	Ovis aries	Hu sheep	healthy	null	null	null	null	a large-scale transcriptome atlas based on 8 * 110 self-generated RNA-seq profiles at sub-tissue resolution	R1	null	illumina	oar_v4	90.51	42173977	4.83739	PAIRED	1
PRJNA1017964	null	HTIR27705	hypodermis	A01	1	30	0	A01.01.030.00	tissue	hypodermis	hypodermis	skin	integumentary system	juvenile	female	Bovidae	Ovis aries	Hu sheep	healthy	null	null	null	null	a large-scale transcriptome atlas based on 8 * 110 self-generated RNA-seq profiles at sub-tissue resolution	R2	null	illumina	oar_v4	90.2	24747372	2.83854	PAIRED	1
PRJNA1017964	null	HTIR27707	subcutaneous fat	A01	1	30	5	A01.01.030.05	tissue	subcutaneous fat	hypodermis	skin	integumentary system	juvenile	female	Bovidae	Ovis aries	Hu sheep	healthy	null	null	null	null	a large-scale transcriptome atlas based on 8 * 110 self-generated RNA-seq profiles at sub-tissue resolution	R1	null	illumina	oar_v4	90.52	20040179	2.29863	PAIRED	1
PRJNA1017964	null	HTIR27708	subcutaneous fat	A01	1	30	5	A01.01.030.05	tissue	subcutaneous fat	hypodermis	skin	integumentary system	juvenile	female	Bovidae	Ovis aries	Hu sheep	healthy	null	null	null	null	a large-scale transcriptome atlas based on 8 * 110 self-generated RNA-seq profiles at sub-tissue resolution	R2	null	illumina	oar_v4	90.37	29502788	3.38399	PAIRED	1
PRJNA1017964	null	HTIR27710	rhomboid muscle	A02	3	20	10	A02.03.020.10	tissue	rhomboid muscle	shoulder girdle muscle	muscle	exercise system	juvenile	female	Bovidae	Ovis aries	Hu sheep	healthy	null	null	null	null	a large-scale transcriptome atlas based on 8 * 110 self-generated RNA-seq profiles at sub-tissue resolution	R1	null	illumina	oar_v4	91.23	36726878	4.2126	PAIRED	1
PRJNA1017964	null	HTIR27711	rhomboid muscle	A02	3	20	10	A02.03.020.10	tissue	rhomboid muscle	shoulder girdle muscle	muscle	exercise system	juvenile	female	Bovidae	Ovis aries	Hu sheep	healthy	null	null	null	null	a large-scale transcriptome atlas based on 8 * 110 self-generated RNA-seq profiles at sub-tissue resolution	R2	null	illumina	oar_v4	90.69	28478780	3.26654	PAIRED	1
PRJNA1017964	null	HTIR27713	latissimus dorsi	A02	3	20	15	A02.03.020.15	tissue	latissimus dorsi	shoulder girdle muscle	muscle	exercise system	juvenile	female	Bovidae	Ovis aries	Hu sheep	healthy	null	null	null	null	a large-scale transcriptome atlas based on 8 * 110 self-generated RNA-seq profiles at sub-tissue resolution	R1	null	illumina	oar_v4	91.43	63425581	7.27497	PAIRED	1
PRJNA1017964	null	HTIR27714	latissimus dorsi	A02	3	20	15	A02.03.020.15	tissue	latissimus dorsi	shoulder girdle muscle	muscle	exercise system	juvenile	female	Bovidae	Ovis aries	Hu sheep	healthy	null	null	null	null	a large-scale transcriptome atlas based on 8 * 110 self-generated RNA-seq profiles at sub-tissue resolution	R2	null	illumina	oar_v4	90.88	31985463	3.66876	PAIRED	1
PRJNA1017964	null	HTIR27716	superficial thoracic muscle	A02	3	70	30	A02.03.070.30	tissue	superficial thoracic muscle	chest muscle	muscle	exercise system	juvenile	female	Bovidae	Ovis aries	Hu sheep	healthy	null	null	null	null	a large-scale transcriptome atlas based on 8 * 110 self-generated RNA-seq profiles at sub-tissue resolution	R1	null	illumina	oar_v4	91.42	27348766	3.13693	PAIRED	1
PRJNA1017964	null	HTIR27717	superficial thoracic muscle	A02	3	70	30	A02.03.070.30	tissue	superficial thoracic muscle	chest muscle	muscle	exercise system	juvenile	female	Bovidae	Ovis aries	Hu sheep	healthy	null	null	null	null	a large-scale transcriptome atlas based on 8 * 110 self-generated RNA-seq profiles at sub-tissue resolution	R2	null	illumina	oar_v4	91.02	24922141	2.85859	PAIRED	1
PRJNA1017964	null	HTIR27719	serratus ventralis	A02	3	70	40	A02.03.070.40	tissue	serratus ventralis	chest muscle	muscle	exercise system	juvenile	female	Bovidae	Ovis aries	Hu sheep	healthy	null	null	null	null	a large-scale transcriptome atlas based on 8 * 110 self-generated RNA-seq profiles at sub-tissue resolution	R1	null	illumina	oar_v4	93.64	45982935	5.27428	PAIRED	1
PRJNA1017964	null	HTIR27720	serratus ventralis	A02	3	70	40	A02.03.070.40	tissue	serratus ventralis	chest muscle	muscle	exercise system	juvenile	female	Bovidae	Ovis aries	Hu sheep	healthy	null	null	null	null	a large-scale transcriptome atlas based on 8 * 110 self-generated RNA-seq profiles at sub-tissue resolution	R2	null	illumina	oar_v4	93.56	26917813	3.0875	PAIRED	1
PRJNA1017964	null	HTIR27722	supraspinatus muscle	A02	3	160	45	A02.03.160.45	tissue	supraspinatus muscle	shoulder muscle	muscle	exercise system	juvenile	female	Bovidae	Ovis aries	Hu sheep	healthy	null	null	null	null	a large-scale transcriptome atlas based on 8 * 110 self-generated RNA-seq profiles at sub-tissue resolution	R1	null	illumina	oar_v4	92.19	39203917	4.49672	PAIRED	1
PRJNA1017964	null	HTIR27723	supraspinatus muscle	A02	3	160	45	A02.03.160.45	tissue	supraspinatus muscle	shoulder muscle	muscle	exercise system	juvenile	female	Bovidae	Ovis aries	Hu sheep	healthy	null	null	null	null	a large-scale transcriptome atlas based on 8 * 110 self-generated RNA-seq profiles at sub-tissue resolution	R2	null	illumina	oar_v4	91.76	28226059	3.23755	PAIRED	1
PRJNA1017964	null	HTIR27725	infraspinatus	A02	3	160	50	A02.03.160.50	tissue	infraspinatus	shoulder muscle	muscle	exercise system	juvenile	female	Bovidae	Ovis aries	Hu sheep	healthy	null	null	null	null	a large-scale transcriptome atlas based on 8 * 110 self-generated RNA-seq profiles at sub-tissue resolution	R1	null	illumina	oar_v4	91.47	40371065	4.63059	PAIRED	1
PRJNA1017964	null	HTIR27726	infraspinatus	A02	3	160	50	A02.03.160.50	tissue	infraspinatus	shoulder muscle	muscle	exercise system	juvenile	female	Bovidae	Ovis aries	Hu sheep	healthy	null	null	null	null	a large-scale transcriptome atlas based on 8 * 110 self-generated RNA-seq profiles at sub-tissue resolution	R2	null	illumina	oar_v4	90.95	20428534	2.34317	PAIRED	1
PRJNA1017964	null	HTIR27728	deltoid	A02	3	160	55	A02.03.160.55	tissue	deltoid	shoulder muscle	muscle	exercise system	juvenile	female	Bovidae	Ovis aries	Hu sheep	healthy	null	null	null	null	a large-scale transcriptome atlas based on 8 * 110 self-generated RNA-seq profiles at sub-tissue resolution	R1	null	illumina	oar_v4	91.11	24055708	2.75921	PAIRED	1
PRJNA1017964	null	HTIR27729	deltoid	A02	3	160	55	A02.03.160.55	tissue	deltoid	shoulder muscle	muscle	exercise system	juvenile	female	Bovidae	Ovis aries	Hu sheep	healthy	null	null	null	null	a large-scale transcriptome atlas based on 8 * 110 self-generated RNA-seq profiles at sub-tissue resolution	R2	null	illumina	oar_v4	90.53	23211689	2.6624	PAIRED	1
PRJNA1017964	null	HTIR27731	musculus trapezius thoracalis	A02	3	20	70	A02.03.020.70	tissue	musculus trapezius thoracalis	shoulder girdle muscle	muscle	exercise system	juvenile	female	Bovidae	Ovis aries	Hu sheep	healthy	null	null	null	null	a large-scale transcriptome atlas based on 8 * 110 self-generated RNA-seq profiles at sub-tissue resolution	R1	null	illumina	oar_v4	91.7	53056963	6.08568	PAIRED	1
PRJNA1017964	null	HTIR27732	musculus trapezius thoracalis	A02	3	20	70	A02.03.020.70	tissue	musculus trapezius thoracalis	shoulder girdle muscle	muscle	exercise system	juvenile	female	Bovidae	Ovis aries	Hu sheep	healthy	null	null	null	null	a large-scale transcriptome atlas based on 8 * 110 self-generated RNA-seq profiles at sub-tissue resolution	R2	null	illumina	oar_v4	90.7	50260657	5.76494	PAIRED	1
PRJNA1017964	null	HTIR27734	musculus trapezius cervicalis	A02	3	20	75	A02.03.020.75	tissue	musculus trapezius cervicalis	shoulder girdle muscle	muscle	exercise system	juvenile	female	Bovidae	Ovis aries	Hu sheep	healthy	null	null	null	null	a large-scale transcriptome atlas based on 8 * 110 self-generated RNA-seq profiles at sub-tissue resolution	R1	null	illumina	oar_v4	91.7	27063111	3.10416	PAIRED	1
PRJNA1017964	null	HTIR27735	musculus trapezius cervicalis	A02	3	20	75	A02.03.020.75	tissue	musculus trapezius cervicalis	shoulder girdle muscle	muscle	exercise system	juvenile	female	Bovidae	Ovis aries	Hu sheep	healthy	null	null	null	null	a large-scale transcriptome atlas based on 8 * 110 self-generated RNA-seq profiles at sub-tissue resolution	R2	null	illumina	oar_v4	91.49	27111822	3.10975	PAIRED	1
PRJNA1017964	null	HTIR27737	fascial extensor of forearm	A02	3	30	10	A02.03.030.10	tissue	fascial extensor of forearm	arm muscles	muscle	exercise system	juvenile	female	Bovidae	Ovis aries	Hu sheep	healthy	null	null	null	null	a large-scale transcriptome atlas based on 8 * 110 self-generated RNA-seq profiles at sub-tissue resolution	R1	null	illumina	oar_v4	90.97	37422914	4.29244	PAIRED	1
PRJNA1017964	null	HTIR27738	fascial extensor of forearm	A02	3	30	10	A02.03.030.10	tissue	fascial extensor of forearm	arm muscles	muscle	exercise system	juvenile	female	Bovidae	Ovis aries	Hu sheep	healthy	null	null	null	null	a large-scale transcriptome atlas based on 8 * 110 self-generated RNA-seq profiles at sub-tissue resolution	R2	null	illumina	oar_v4	90.48	21290068	2.44199	PAIRED	1
PRJNA1017964	null	HTIR27740	biceps brachii	A02	3	30	15	A02.03.030.15	tissue	biceps brachii	arm muscles	muscle	exercise system	juvenile	female	Bovidae	Ovis aries	Hu sheep	healthy	null	null	null	null	a large-scale transcriptome atlas based on 8 * 110 self-generated RNA-seq profiles at sub-tissue resolution	R1	null	illumina	oar_v4	91.12	34887982	4.00168	PAIRED	1
PRJNA1017964	null	HTIR27741	biceps brachii	A02	3	30	15	A02.03.030.15	tissue	biceps brachii	arm muscles	muscle	exercise system	juvenile	female	Bovidae	Ovis aries	Hu sheep	healthy	null	null	null	null	a large-scale transcriptome atlas based on 8 * 110 self-generated RNA-seq profiles at sub-tissue resolution	R2	null	illumina	oar_v4	91.29	39705101	4.55421	PAIRED	1
PRJNA1017964	null	HTIR27743	long head of triceps brachii	A02	3	30	25	A02.03.030.25	tissue	long head of triceps brachii	arm muscles	muscle	exercise system	juvenile	female	Bovidae	Ovis aries	Hu sheep	healthy	null	null	null	null	a large-scale transcriptome atlas based on 8 * 110 self-generated RNA-seq profiles at sub-tissue resolution	R1	null	illumina	oar_v4	91.99	23644893	2.71209	PAIRED	1
PRJNA1017964	null	HTIR27744	long head of triceps brachii	A02	3	30	25	A02.03.030.25	tissue	long head of triceps brachii	arm muscles	muscle	exercise system	juvenile	female	Bovidae	Ovis aries	Hu sheep	healthy	null	null	null	null	a large-scale transcriptome atlas based on 8 * 110 self-generated RNA-seq profiles at sub-tissue resolution	R2	null	illumina	oar_v4	91.99	34199853	3.92275	PAIRED	1
PRJNA1017964	null	HTIR27746	lateral head of triceps brachii	A02	3	30	30	A02.03.030.30	tissue	lateral head of triceps brachii	arm muscles	muscle	exercise system	juvenile	female	Bovidae	Ovis aries	Hu sheep	healthy	null	null	null	null	a large-scale transcriptome atlas based on 8 * 110 self-generated RNA-seq profiles at sub-tissue resolution	R1	null	illumina	oar_v4	92.17	41537475	4.76438	PAIRED	1
PRJNA1017964	null	HTIR27747	lateral head of triceps brachii	A02	3	30	30	A02.03.030.30	tissue	lateral head of triceps brachii	arm muscles	muscle	exercise system	juvenile	female	Bovidae	Ovis aries	Hu sheep	healthy	null	null	null	null	a large-scale transcriptome atlas based on 8 * 110 self-generated RNA-seq profiles at sub-tissue resolution	R2	null	illumina	oar_v4	91.6	20289999	2.32728	PAIRED	1
PRJNA1017964	null	HTIR27749	radial extensor of wrist	A02	3	40	5	A02.03.040.05	tissue	radial extensor of wrist	forearm and foot muscles	muscle	exercise system	juvenile	female	Bovidae	Ovis aries	Hu sheep	healthy	null	null	null	null	a large-scale transcriptome atlas based on 8 * 110 self-generated RNA-seq profiles at sub-tissue resolution	R1	null	illumina	oar_v4	90.94	42956251	4.92712	PAIRED	1
PRJNA1017964	null	HTIR27750	radial extensor of wrist	A02	3	40	5	A02.03.040.05	tissue	radial extensor of wrist	forearm and foot muscles	muscle	exercise system	juvenile	female	Bovidae	Ovis aries	Hu sheep	healthy	null	null	null	null	a large-scale transcriptome atlas based on 8 * 110 self-generated RNA-seq profiles at sub-tissue resolution	R2	null	illumina	oar_v4	91.4	35496981	4.07153	PAIRED	1
PRJNA1017964	null	HTIR27752	longissimus dorsi	A02	3	50	5	A02.03.050.05	tissue	longissimus dorsi	spinal muscle	muscle	exercise system	juvenile	female	Bovidae	Ovis aries	Hu sheep	healthy	null	null	null	null	a large-scale transcriptome atlas based on 8 * 110 self-generated RNA-seq profiles at sub-tissue resolution	R1	null	illumina	oar_v4	91.48	43797123	5.02357	PAIRED	1
PRJNA1017964	null	HTIR27753	longissimus dorsi	A02	3	50	5	A02.03.050.05	tissue	longissimus dorsi	spinal muscle	muscle	exercise system	juvenile	female	Bovidae	Ovis aries	Hu sheep	healthy	null	null	null	null	a large-scale transcriptome atlas based on 8 * 110 self-generated RNA-seq profiles at sub-tissue resolution	R2	null	illumina	oar_v4	91.25	24695271	2.83257	PAIRED	1
PRJNA1017964	null	HTIR27755	splenius	A02	3	50	15	A02.03.050.15	tissue	splenius	spinal muscle	muscle	exercise system	juvenile	female	Bovidae	Ovis aries	Hu sheep	healthy	null	null	null	null	a large-scale transcriptome atlas based on 8 * 110 self-generated RNA-seq profiles at sub-tissue resolution	R1	null	illumina	oar_v4	91.11	41717843	4.78507	PAIRED	1
PRJNA1017964	null	HTIR27756	splenius	A02	3	50	15	A02.03.050.15	tissue	splenius	spinal muscle	muscle	exercise system	juvenile	female	Bovidae	Ovis aries	Hu sheep	healthy	null	null	null	null	a large-scale transcriptome atlas based on 8 * 110 self-generated RNA-seq profiles at sub-tissue resolution	R2	null	illumina	oar_v4	90.96	47774105	5.47973	PAIRED	1
PRJNA1017964	null	HTIR27758	sternocephalicus muscle	A02	3	60	5	A02.03.060.05	tissue	sternocephalicus muscle	cervical ventral muscle	muscle	exercise system	juvenile	female	Bovidae	Ovis aries	Hu sheep	healthy	null	null	null	null	a large-scale transcriptome atlas based on 8 * 110 self-generated RNA-seq profiles at sub-tissue resolution	R1	null	illumina	oar_v4	90.54	39692784	4.5528	PAIRED	1
PRJNA1017964	null	HTIR27759	sternocephalicus muscle	A02	3	60	5	A02.03.060.05	tissue	sternocephalicus muscle	cervical ventral muscle	muscle	exercise system	juvenile	female	Bovidae	Ovis aries	Hu sheep	healthy	null	null	null	null	a large-scale transcriptome atlas based on 8 * 110 self-generated RNA-seq profiles at sub-tissue resolution	R2	null	illumina	oar_v4	90.32	21851359	2.50637	PAIRED	1
PRJNA1017964	null	HTIR27761	midriff	A02	3	70	15	A02.03.070.15	tissue	midriff	chest muscle	muscle	exercise system	juvenile	female	Bovidae	Ovis aries	Hu sheep	healthy	null	null	null	null	a large-scale transcriptome atlas based on 8 * 110 self-generated RNA-seq profiles at sub-tissue resolution	R1	null	illumina	oar_v4	91.47	33092557	3.79574	PAIRED	1
PRJNA1017964	null	HTIR27762	midriff	A02	3	70	15	A02.03.070.15	tissue	midriff	chest muscle	muscle	exercise system	juvenile	female	Bovidae	Ovis aries	Hu sheep	healthy	null	null	null	null	a large-scale transcriptome atlas based on 8 * 110 self-generated RNA-seq profiles at sub-tissue resolution	R2	null	illumina	oar_v4	90.62	25533602	2.92873	PAIRED	1
PRJNA1017964	null	HTIR27764	obliquus externus abdominis	A02	3	80	5	A02.03.080.05	tissue	obliquus externus abdominis	abdominal muscle	muscle	exercise system	juvenile	female	Bovidae	Ovis aries	Hu sheep	healthy	null	null	null	null	a large-scale transcriptome atlas based on 8 * 110 self-generated RNA-seq profiles at sub-tissue resolution	R1	null	illumina	oar_v4	92.01	37740080	4.32882	PAIRED	1
PRJNA1017964	null	HTIR27765	obliquus externus abdominis	A02	3	80	5	A02.03.080.05	tissue	obliquus externus abdominis	abdominal muscle	muscle	exercise system	juvenile	female	Bovidae	Ovis aries	Hu sheep	healthy	null	null	null	null	a large-scale transcriptome atlas based on 8 * 110 self-generated RNA-seq profiles at sub-tissue resolution	R2	null	illumina	oar_v4	91.15	25504723	2.92541	PAIRED	1
PRJNA1017964	null	HTIR27767	lateral rectus abdominis	A02	3	80	30	A02.03.080.30	tissue	lateral rectus abdominis	abdominal muscle	muscle	exercise system	juvenile	female	Bovidae	Ovis aries	Hu sheep	healthy	null	null	null	null	a large-scale transcriptome atlas based on 8 * 110 self-generated RNA-seq profiles at sub-tissue resolution	R1	null	illumina	oar_v4	91.44	28689845	3.29075	PAIRED	1
PRJNA1017964	null	HTIR27768	lateral rectus abdominis	A02	3	80	30	A02.03.080.30	tissue	lateral rectus abdominis	abdominal muscle	muscle	exercise system	juvenile	female	Bovidae	Ovis aries	Hu sheep	healthy	null	null	null	null	a large-scale transcriptome atlas based on 8 * 110 self-generated RNA-seq profiles at sub-tissue resolution	R2	null	illumina	oar_v4	90.97	24467391	2.80643	PAIRED	1
PRJNA1017964	null	HTIR27770	medial rectus abdominis	A02	3	80	35	A02.03.080.35	tissue	medial rectus abdominis	abdominal muscle	muscle	exercise system	juvenile	female	Bovidae	Ovis aries	Hu sheep	healthy	null	null	null	null	a large-scale transcriptome atlas based on 8 * 110 self-generated RNA-seq profiles at sub-tissue resolution	R1	null	illumina	oar_v4	91.72	38210924	4.38282	PAIRED	1
PRJNA1017964	null	HTIR27771	medial rectus abdominis	A02	3	80	35	A02.03.080.35	tissue	medial rectus abdominis	abdominal muscle	muscle	exercise system	juvenile	female	Bovidae	Ovis aries	Hu sheep	healthy	null	null	null	null	a large-scale transcriptome atlas based on 8 * 110 self-generated RNA-seq profiles at sub-tissue resolution	R2	null	illumina	oar_v4	92.02	30103282	3.45287	PAIRED	1
PRJNA1017964	null	HTIR27773	masseter	A02	3	100	5	A02.03.100.05	tissue	masseter	chewing muscles	muscle	exercise system	juvenile	female	Bovidae	Ovis aries	Hu sheep	healthy	null	null	null	null	a large-scale transcriptome atlas based on 8 * 110 self-generated RNA-seq profiles at sub-tissue resolution	R1	null	illumina	oar_v4	92.47	49755264	5.70697	PAIRED	1
PRJNA1017964	null	HTIR27774	masseter	A02	3	100	5	A02.03.100.05	tissue	masseter	chewing muscles	muscle	exercise system	juvenile	female	Bovidae	Ovis aries	Hu sheep	healthy	null	null	null	null	a large-scale transcriptome atlas based on 8 * 110 self-generated RNA-seq profiles at sub-tissue resolution	R2	null	illumina	oar_v4	91.97	35736618	4.09902	PAIRED	1
PRJNA1017964	null	HTIR27776	gluteal muscle	A02	3	110	10	A02.03.110.10	tissue	superficial gluteal muscle	hip muscle	muscle	exercise system	juvenile	female	Bovidae	Ovis aries	Hu sheep	healthy	null	null	null	null	a large-scale transcriptome atlas based on 8 * 110 self-generated RNA-seq profiles at sub-tissue resolution	R1	null	illumina	oar_v4	91.47	32529391	3.73115	PAIRED	1
PRJNA1017964	null	HTIR27777	gluteal muscle	A02	3	110	10	A02.03.110.10	tissue	superficial gluteal muscle	hip muscle	muscle	exercise system	juvenile	female	Bovidae	Ovis aries	Hu sheep	healthy	null	null	null	null	a large-scale transcriptome atlas based on 8 * 110 self-generated RNA-seq profiles at sub-tissue resolution	R2	null	illumina	oar_v4	91.18	34662707	3.97584	PAIRED	1
PRJNA1017964	null	HTIR27779	middle gluteal muscle	A02	3	110	15	A02.03.110.15	tissue	middle gluteal muscle	hip muscle	muscle	exercise system	juvenile	female	Bovidae	Ovis aries	Hu sheep	healthy	null	null	null	null	a large-scale transcriptome atlas based on 8 * 110 self-generated RNA-seq profiles at sub-tissue resolution	R1	null	illumina	oar_v4	91.76	41184059	4.72385	PAIRED	1
PRJNA1017964	null	HTIR27780	middle gluteal muscle	A02	3	110	15	A02.03.110.15	tissue	middle gluteal muscle	hip muscle	muscle	exercise system	juvenile	female	Bovidae	Ovis aries	Hu sheep	healthy	null	null	null	null	a large-scale transcriptome atlas based on 8 * 110 self-generated RNA-seq profiles at sub-tissue resolution	R2	null	illumina	oar_v4	91.64	24071378	2.76101	PAIRED	1
PRJNA1017964	null	HTIR27782	gluteus femoris biceps	A02	3	120	5	A02.03.120.05	tissue	gluteus femoris biceps	femoral muscle	muscle	exercise system	juvenile	female	Bovidae	Ovis aries	Hu sheep	healthy	null	null	null	null	a large-scale transcriptome atlas based on 8 * 110 self-generated RNA-seq profiles at sub-tissue resolution	R1	null	illumina	oar_v4	90.95	41893472	4.80522	PAIRED	1
PRJNA1017964	null	HTIR27783	gluteus femoris biceps	A02	3	120	5	A02.03.120.05	tissue	gluteus femoris biceps	femoral muscle	muscle	exercise system	juvenile	female	Bovidae	Ovis aries	Hu sheep	healthy	null	null	null	null	a large-scale transcriptome atlas based on 8 * 110 self-generated RNA-seq profiles at sub-tissue resolution	R2	null	illumina	oar_v4	90.59	30815238	3.53453	PAIRED	1
PRJNA1017964	null	HTIR27785	tensor fascia lata	A02	3	120	20	A02.03.120.20	tissue	tensor fascia lata	femoral muscle	muscle	exercise system	juvenile	female	Bovidae	Ovis aries	Hu sheep	healthy	null	null	null	null	a large-scale transcriptome atlas based on 8 * 110 self-generated RNA-seq profiles at sub-tissue resolution	R1	null	illumina	oar_v4	91.57	45362324	5.2031	PAIRED	1
PRJNA1017964	null	HTIR27786	tensor fascia lata	A02	3	120	20	A02.03.120.20	tissue	tensor fascia lata	femoral muscle	muscle	exercise system	juvenile	female	Bovidae	Ovis aries	Hu sheep	healthy	null	null	null	null	a large-scale transcriptome atlas based on 8 * 110 self-generated RNA-seq profiles at sub-tissue resolution	R2	null	illumina	oar_v4	91.53	49728141	5.70386	PAIRED	1
PRJNA1017964	null	HTIR27788	quadriceps femoris	A02	3	120	25	A02.03.120.25	tissue	quadriceps femoris	femoral muscle	muscle	exercise system	juvenile	female	Bovidae	Ovis aries	Hu sheep	healthy	null	null	null	null	a large-scale transcriptome atlas based on 8 * 110 self-generated RNA-seq profiles at sub-tissue resolution	R1	null	illumina	oar_v4	90.8	37182282	4.26484	PAIRED	1
PRJNA1017964	null	HTIR27789	quadriceps femoris	A02	3	120	25	A02.03.120.25	tissue	quadriceps femoris	femoral muscle	muscle	exercise system	juvenile	female	Bovidae	Ovis aries	Hu sheep	healthy	null	null	null	null	a large-scale transcriptome atlas based on 8 * 110 self-generated RNA-seq profiles at sub-tissue resolution	R2	null	illumina	oar_v4	90.61	38164861	4.37754	PAIRED	1
PRJNA1017964	null	HTIR27791	extensor digitorum longus	A02	3	130	15	A02.03.130.15	tissue	extensor digitorum longus	calf and hindfoot muscles	muscle	exercise system	juvenile	female	Bovidae	Ovis aries	Hu sheep	healthy	null	null	null	null	a large-scale transcriptome atlas based on 8 * 110 self-generated RNA-seq profiles at sub-tissue resolution	R1	null	illumina	oar_v4	91.23	47812182	5.4841	PAIRED	1
PRJNA1017964	null	HTIR27792	extensor digitorum longus	A02	3	130	15	A02.03.130.15	tissue	extensor digitorum longus	calf and hindfoot muscles	muscle	exercise system	juvenile	female	Bovidae	Ovis aries	Hu sheep	healthy	null	null	null	null	a large-scale transcriptome atlas based on 8 * 110 self-generated RNA-seq profiles at sub-tissue resolution	R2	null	illumina	oar_v4	91.14	51529626	5.91049	PAIRED	1
PRJNA1017964	null	HTIR27794	tail muscle	A02	3	140	0	A02.03.140.00	tissue	tail muscle	tail muscle	muscle	exercise system	juvenile	female	Bovidae	Ovis aries	Hu sheep	healthy	null	null	null	null	a large-scale transcriptome atlas based on 8 * 110 self-generated RNA-seq profiles at sub-tissue resolution	R1	null	illumina	oar_v4	91.66	46086491	5.28616	PAIRED	1
PRJNA1017964	null	HTIR27795	tail muscle	A02	3	140	0	A02.03.140.00	tissue	tail muscle	tail muscle	muscle	exercise system	juvenile	female	Bovidae	Ovis aries	Hu sheep	healthy	null	null	null	null	a large-scale transcriptome atlas based on 8 * 110 self-generated RNA-seq profiles at sub-tissue resolution	R2	null	illumina	oar_v4	90.57	46077298	5.2851	PAIRED	1
PRJNA1017964	null	HTIR27797	tail fat	A02	3	140	5	A02.03.140.05	tissue	tail fat	tail muscle	muscle	exercise system	juvenile	female	Bovidae	Ovis aries	Hu sheep	healthy	null	null	null	null	a large-scale transcriptome atlas based on 8 * 110 self-generated RNA-seq profiles at sub-tissue resolution	R1	null	illumina	oar_v4	90.72	39204219	4.49676	PAIRED	1
PRJNA1017964	null	HTIR27798	tail fat	A02	3	140	5	A02.03.140.05	tissue	tail fat	tail muscle	muscle	exercise system	juvenile	female	Bovidae	Ovis aries	Hu sheep	healthy	null	null	null	null	a large-scale transcriptome atlas based on 8 * 110 self-generated RNA-seq profiles at sub-tissue resolution	R2	null	illumina	oar_v4	90.57	38658166	4.43412	PAIRED	1
PRJNA1017964	null	HTIR27800	lip	A03	1	0	0	A03.01.000.00	tissue	lip	lip	lip	digestive system	juvenile	female	Bovidae	Ovis aries	Hu sheep	healthy	null	null	null	null	a large-scale transcriptome atlas based on 8 * 110 self-generated RNA-seq profiles at sub-tissue resolution	R1	null	illumina	oar_v4	90.49	34705097	3.9807	PAIRED	1
PRJNA1017964	null	HTIR27801	lip	A03	1	0	0	A03.01.000.00	tissue	lip	lip	lip	digestive system	juvenile	female	Bovidae	Ovis aries	Hu sheep	healthy	null	null	null	null	a large-scale transcriptome atlas based on 8 * 110 self-generated RNA-seq profiles at sub-tissue resolution	R2	null	illumina	oar_v4	90.4	26527243	3.0427	PAIRED	1
PRJNA1017964	null	HTIR27803	apex linguae	A03	5	10	0	A03.05.010.00	tissue	apex linguae	apex linguae	tongue	digestive system	juvenile	female	Bovidae	Ovis aries	Hu sheep	healthy	null	null	null	null	a large-scale transcriptome atlas based on 8 * 110 self-generated RNA-seq profiles at sub-tissue resolution	R1	null	illumina	oar_v4	91.14	30347628	3.4809	PAIRED	1
PRJNA1017964	null	HTIR27804	apex linguae	A03	5	10	0	A03.05.010.00	tissue	apex linguae	apex linguae	tongue	digestive system	juvenile	female	Bovidae	Ovis aries	Hu sheep	healthy	null	null	null	null	a large-scale transcriptome atlas based on 8 * 110 self-generated RNA-seq profiles at sub-tissue resolution	R2	null	illumina	oar_v4	90.89	30423957	3.48965	PAIRED	1
PRJNA1017964	null	HTIR27806	corpus linguae	A03	5	20	0	A03.05.020.00	tissue	corpus linguae	corpus linguae	tongue	digestive system	juvenile	female	Bovidae	Ovis aries	Hu sheep	healthy	null	null	null	null	a large-scale transcriptome atlas based on 8 * 110 self-generated RNA-seq profiles at sub-tissue resolution	R1	null	illumina	oar_v4	90.94	42040398	4.82207	PAIRED	1
PRJNA1017964	null	HTIR27807	corpus linguae	A03	5	20	0	A03.05.020.00	tissue	corpus linguae	corpus linguae	tongue	digestive system	juvenile	female	Bovidae	Ovis aries	Hu sheep	healthy	null	null	null	null	a large-scale transcriptome atlas based on 8 * 110 self-generated RNA-seq profiles at sub-tissue resolution	R2	null	illumina	oar_v4	91.02	24917265	2.85803	PAIRED	1
PRJNA1017964	null	HTIR27809	cervical esophagus	A03	11	10	0	A03.11.010.00	tissue	cervical esophagus	cervical esophagus	esophagus	digestive system	juvenile	female	Bovidae	Ovis aries	Hu sheep	healthy	null	null	null	null	a large-scale transcriptome atlas based on 8 * 110 self-generated RNA-seq profiles at sub-tissue resolution	R1	null	illumina	oar_v4	90.71	32567887	3.73556	PAIRED	1
PRJNA1017964	null	HTIR27810	cervical esophagus	A03	11	10	0	A03.11.010.00	tissue	cervical esophagus	cervical esophagus	esophagus	digestive system	juvenile	female	Bovidae	Ovis aries	Hu sheep	healthy	null	null	null	null	a large-scale transcriptome atlas based on 8 * 110 self-generated RNA-seq profiles at sub-tissue resolution	R2	null	illumina	oar_v4	90.3	23901087	2.74147	PAIRED	1
PRJNA1017964	null	HTIR27812	thoracic esophagus	A03	11	20	0	A03.11.020.00	tissue	thoracic esophagus	thoracic esophagus	esophagus	digestive system	juvenile	female	Bovidae	Ovis aries	Hu sheep	healthy	null	null	null	null	a large-scale transcriptome atlas based on 8 * 110 self-generated RNA-seq profiles at sub-tissue resolution	R1	null	illumina	oar_v4	89.96	33910780	3.88959	PAIRED	1
PRJNA1017964	null	HTIR27813	thoracic esophagus	A03	11	20	0	A03.11.020.00	tissue	thoracic esophagus	thoracic esophagus	esophagus	digestive system	juvenile	female	Bovidae	Ovis aries	Hu sheep	healthy	null	null	null	null	a large-scale transcriptome atlas based on 8 * 110 self-generated RNA-seq profiles at sub-tissue resolution	R2	null	illumina	oar_v4	89.91	25284081	2.90011	PAIRED	1
PRJNA1017964	null	HTIR27815	rumen dorsal sac	A03	12	10	10	A03.12.010.10	tissue	rumen dorsal sac	rumen	ruminant stomach	digestive system	juvenile	female	Bovidae	Ovis aries	Hu sheep	healthy	null	null	null	null	a large-scale transcriptome atlas based on 8 * 110 self-generated RNA-seq profiles at sub-tissue resolution	R1	null	illumina	oar_v4	89.93	35356441	4.05541	PAIRED	1
PRJNA1017964	null	HTIR27816	rumen dorsal sac	A03	12	10	10	A03.12.010.10	tissue	rumen dorsal sac	rumen	ruminant stomach	digestive system	juvenile	female	Bovidae	Ovis aries	Hu sheep	healthy	null	null	null	null	a large-scale transcriptome atlas based on 8 * 110 self-generated RNA-seq profiles at sub-tissue resolution	R2	null	illumina	oar_v4	89.81	21001964	2.40894	PAIRED	1
PRJNA1017964	null	HTIR27818	rumen ventral sac	A03	12	10	15	A03.12.010.15	tissue	rumen ventral sac	rumen	ruminant stomach	digestive system	juvenile	female	Bovidae	Ovis aries	Hu sheep	healthy	null	null	null	null	a large-scale transcriptome atlas based on 8 * 110 self-generated RNA-seq profiles at sub-tissue resolution	R1	null	illumina	oar_v4	89.5	35522424	4.07445	PAIRED	1
PRJNA1017964	null	HTIR27819	rumen ventral sac	A03	12	10	15	A03.12.010.15	tissue	rumen ventral sac	rumen	ruminant stomach	digestive system	juvenile	female	Bovidae	Ovis aries	Hu sheep	healthy	null	null	null	null	a large-scale transcriptome atlas based on 8 * 110 self-generated RNA-seq profiles at sub-tissue resolution	R2	null	illumina	oar_v4	89.26	20505149	2.35196	PAIRED	1
PRJNA1017964	null	HTIR27821	rumen predorsum blind sac	A03	12	10	20	A03.12.010.20	tissue	rumen predorsum blind sac	rumen	ruminant stomach	digestive system	juvenile	female	Bovidae	Ovis aries	Hu sheep	healthy	null	null	null	null	a large-scale transcriptome atlas based on 8 * 110 self-generated RNA-seq profiles at sub-tissue resolution	R1	null	illumina	oar_v4	88.93	39330187	4.51121	PAIRED	1
PRJNA1017964	null	HTIR27822	rumen predorsum blind sac	A03	12	10	20	A03.12.010.20	tissue	rumen predorsum blind sac	rumen	ruminant stomach	digestive system	juvenile	female	Bovidae	Ovis aries	Hu sheep	healthy	null	null	null	null	a large-scale transcriptome atlas based on 8 * 110 self-generated RNA-seq profiles at sub-tissue resolution	R2	null	illumina	oar_v4	88.19	44030852	5.05038	PAIRED	1
PRJNA1017964	null	HTIR27824	rumen venter posterior blind sac	A03	12	10	25	A03.12.010.25	tissue	rumen venter posterior blind sac	rumen	ruminant stomach	digestive system	juvenile	female	Bovidae	Ovis aries	Hu sheep	healthy	null	null	null	null	a large-scale transcriptome atlas based on 8 * 110 self-generated RNA-seq profiles at sub-tissue resolution	R1	null	illumina	oar_v4	88.14	36217456	4.15417	PAIRED	1
PRJNA1017964	null	HTIR27825	rumen venter posterior blind sac	A03	12	10	25	A03.12.010.25	tissue	rumen venter posterior blind sac	rumen	ruminant stomach	digestive system	juvenile	female	Bovidae	Ovis aries	Hu sheep	healthy	null	null	null	null	a large-scale transcriptome atlas based on 8 * 110 self-generated RNA-seq profiles at sub-tissue resolution	R2	null	illumina	oar_v4	88.09	23909725	2.74247	PAIRED	1
PRJNA1017964	null	HTIR27827	reticulum	A03	12	20	0	A03.12.020.00	tissue	reticulum	reticulum	ruminant stomach	digestive system	juvenile	female	Bovidae	Ovis aries	Hu sheep	healthy	null	null	null	null	a large-scale transcriptome atlas based on 8 * 110 self-generated RNA-seq profiles at sub-tissue resolution	R1	null	illumina	oar_v4	89.89	35484624	4.07012	PAIRED	1
PRJNA1017964	null	HTIR27828	reticulum	A03	12	20	0	A03.12.020.00	tissue	reticulum	reticulum	ruminant stomach	digestive system	juvenile	female	Bovidae	Ovis aries	Hu sheep	healthy	null	null	null	null	a large-scale transcriptome atlas based on 8 * 110 self-generated RNA-seq profiles at sub-tissue resolution	R2	null	illumina	oar_v4	89.84	37284430	4.27656	PAIRED	1
PRJNA1017964	null	HTIR27830	omasum	A03	12	30	0	A03.12.030.00	tissue	omasum	omasum	ruminant stomach	digestive system	juvenile	female	Bovidae	Ovis aries	Hu sheep	healthy	null	null	null	null	a large-scale transcriptome atlas based on 8 * 110 self-generated RNA-seq profiles at sub-tissue resolution	R1	null	illumina	oar_v4	89.63	46577758	5.34251	PAIRED	1
PRJNA1017964	null	HTIR27831	omasum	A03	12	30	0	A03.12.030.00	tissue	omasum	omasum	ruminant stomach	digestive system	juvenile	female	Bovidae	Ovis aries	Hu sheep	healthy	null	null	null	null	a large-scale transcriptome atlas based on 8 * 110 self-generated RNA-seq profiles at sub-tissue resolution	R2	null	illumina	oar_v4	89.59	26157830	3.00032	PAIRED	1
PRJNA1017964	null	HTIR27833	abomasum	A03	12	40	0	A03.12.040.00	tissue	abomasum	abomasum	ruminant stomach	digestive system	juvenile	female	Bovidae	Ovis aries	Hu sheep	healthy	null	null	null	null	a large-scale transcriptome atlas based on 8 * 110 self-generated RNA-seq profiles at sub-tissue resolution	R1	null	illumina	oar_v4	91.9	29922530	3.43214	PAIRED	1
PRJNA1017964	null	HTIR27834	abomasum	A03	12	40	0	A03.12.040.00	tissue	abomasum	abomasum	ruminant stomach	digestive system	juvenile	female	Bovidae	Ovis aries	Hu sheep	healthy	null	null	null	null	a large-scale transcriptome atlas based on 8 * 110 self-generated RNA-seq profiles at sub-tissue resolution	R2	null	illumina	oar_v4	92.41	31497133	3.61275	PAIRED	1
PRJNA1017964	null	HTIR27836	duodenum	A03	14	10	0	A03.14.010.00	tissue	duodenum	duodenum	intestines	digestive system	juvenile	female	Bovidae	Ovis aries	Hu sheep	healthy	null	null	null	null	a large-scale transcriptome atlas based on 8 * 110 self-generated RNA-seq profiles at sub-tissue resolution	R1	null	illumina	oar_v4	89.83	36822504	4.22357	PAIRED	1
PRJNA1017964	null	HTIR27837	duodenum	A03	14	10	0	A03.14.010.00	tissue	duodenum	duodenum	intestines	digestive system	juvenile	female	Bovidae	Ovis aries	Hu sheep	healthy	null	null	null	null	a large-scale transcriptome atlas based on 8 * 110 self-generated RNA-seq profiles at sub-tissue resolution	R2	null	illumina	oar_v4	89.79	29021542	3.3288	PAIRED	1
PRJNA1017964	null	HTIR27839	jejunum	A03	14	20	0	A03.14.020.00	tissue	jejunum	jejunum	intestines	digestive system	juvenile	female	Bovidae	Ovis aries	Hu sheep	healthy	null	null	null	null	a large-scale transcriptome atlas based on 8 * 110 self-generated RNA-seq profiles at sub-tissue resolution	R1	null	illumina	oar_v4	89.06	32136059	3.68603	PAIRED	1
PRJNA1017964	null	HTIR27840	jejunum	A03	14	20	0	A03.14.020.00	tissue	jejunum	jejunum	intestines	digestive system	juvenile	female	Bovidae	Ovis aries	Hu sheep	healthy	null	null	null	null	a large-scale transcriptome atlas based on 8 * 110 self-generated RNA-seq profiles at sub-tissue resolution	R2	null	illumina	oar_v4	88.95	25112887	2.88047	PAIRED	1
PRJNA1017964	null	HTIR27842	ileum	A03	14	30	0	A03.14.030.00	tissue	ileum	ileum	intestines	digestive system	juvenile	female	Bovidae	Ovis aries	Hu sheep	healthy	null	null	null	null	a large-scale transcriptome atlas based on 8 * 110 self-generated RNA-seq profiles at sub-tissue resolution	R1	null	illumina	oar_v4	88.1	39187515	4.49484	PAIRED	1
PRJNA1017964	null	HTIR27843	ileum	A03	14	30	0	A03.14.030.00	tissue	ileum	ileum	intestines	digestive system	juvenile	female	Bovidae	Ovis aries	Hu sheep	healthy	null	null	null	null	a large-scale transcriptome atlas based on 8 * 110 self-generated RNA-seq profiles at sub-tissue resolution	R2	null	illumina	oar_v4	87.74	23209623	2.66216	PAIRED	1
PRJNA1017964	null	HTIR27845	caecum	A03	14	40	0	A03.14.040.00	tissue	caecum	caecum	intestines	digestive system	juvenile	female	Bovidae	Ovis aries	Hu sheep	healthy	null	null	null	null	a large-scale transcriptome atlas based on 8 * 110 self-generated RNA-seq profiles at sub-tissue resolution	R1	null	illumina	oar_v4	88.53	29950561	3.43535	PAIRED	1
PRJNA1017964	null	HTIR27846	caecum	A03	14	40	0	A03.14.040.00	tissue	caecum	caecum	intestines	digestive system	juvenile	female	Bovidae	Ovis aries	Hu sheep	healthy	null	null	null	null	a large-scale transcriptome atlas based on 8 * 110 self-generated RNA-seq profiles at sub-tissue resolution	R2	null	illumina	oar_v4	88.64	35104366	4.0265	PAIRED	1
PRJNA1017964	null	HTIR27848	colon	A03	14	50	0	A03.14.050.00	tissue	colon	colon	intestines	digestive system	juvenile	female	Bovidae	Ovis aries	Hu sheep	healthy	null	null	null	null	a large-scale transcriptome atlas based on 8 * 110 self-generated RNA-seq profiles at sub-tissue resolution	R1	null	illumina	oar_v4	90.08	40498305	4.64519	PAIRED	1
PRJNA1017964	null	HTIR27849	colon	A03	14	50	0	A03.14.050.00	tissue	colon	colon	intestines	digestive system	juvenile	female	Bovidae	Ovis aries	Hu sheep	healthy	null	null	null	null	a large-scale transcriptome atlas based on 8 * 110 self-generated RNA-seq profiles at sub-tissue resolution	R2	null	illumina	oar_v4	89.25	23508968	2.6965	PAIRED	1
PRJNA1017964	null	HTIR27851	rectum	A03	14	60	0	A03.14.060.00	tissue	rectum	rectum	intestines	digestive system	juvenile	female	Bovidae	Ovis aries	Hu sheep	healthy	null	null	null	null	a large-scale transcriptome atlas based on 8 * 110 self-generated RNA-seq profiles at sub-tissue resolution	R1	null	illumina	oar_v4	90.26	29652003	3.40111	PAIRED	1
PRJNA1017964	null	HTIR27852	rectum	A03	14	60	0	A03.14.060.00	tissue	rectum	rectum	intestines	digestive system	juvenile	female	Bovidae	Ovis aries	Hu sheep	healthy	null	null	null	null	a large-scale transcriptome atlas based on 8 * 110 self-generated RNA-seq profiles at sub-tissue resolution	R2	null	illumina	oar_v4	90.07	25975570	2.97942	PAIRED	1
PRJNA1017964	null	HTIR27854	intestinal fat	A03	14	80	0	A03.14.080.00	tissue	intestinal fat	intestinal fat	intestines	digestive system	juvenile	female	Bovidae	Ovis aries	Hu sheep	healthy	null	null	null	null	a large-scale transcriptome atlas based on 8 * 110 self-generated RNA-seq profiles at sub-tissue resolution	R1	null	illumina	oar_v4	90.33	38619518	4.42969	PAIRED	1
PRJNA1017964	null	HTIR27855	intestinal fat	A03	14	80	0	A03.14.080.00	tissue	intestinal fat	intestinal fat	intestines	digestive system	juvenile	female	Bovidae	Ovis aries	Hu sheep	healthy	null	null	null	null	a large-scale transcriptome atlas based on 8 * 110 self-generated RNA-seq profiles at sub-tissue resolution	R2	null	illumina	oar_v4	90.32	38115628	4.37189	PAIRED	1
PRJNA1017964	null	HTIR27857	gall bladder	A03	15	20	0	A03.15.020.00	tissue	gall bladder	gall bladder	liver	digestive system	juvenile	female	Bovidae	Ovis aries	Hu sheep	healthy	null	null	null	null	a large-scale transcriptome atlas based on 8 * 110 self-generated RNA-seq profiles at sub-tissue resolution	R1	null	illumina	oar_v4	89.76	34434373	3.94965	PAIRED	1
PRJNA1017964	null	HTIR27858	gall bladder	A03	15	20	0	A03.15.020.00	tissue	gall bladder	gall bladder	liver	digestive system	juvenile	female	Bovidae	Ovis aries	Hu sheep	healthy	null	null	null	null	a large-scale transcriptome atlas based on 8 * 110 self-generated RNA-seq profiles at sub-tissue resolution	R2	null	illumina	oar_v4	89.81	24923495	2.85875	PAIRED	1
PRJNA1017964	null	HTIR27860	lobus hepatic dexter	A03	15	40	10	A03.15.040.10	tissue	lobus hepatic dexter	lobe of liver	liver	digestive system	juvenile	female	Bovidae	Ovis aries	Hu sheep	healthy	null	null	null	null	a large-scale transcriptome atlas based on 8 * 110 self-generated RNA-seq profiles at sub-tissue resolution	R1	null	illumina	oar_v4	91.64	37680618	4.322	PAIRED	1
PRJNA1017964	null	HTIR27861	lobus hepatic dexter	A03	15	40	10	A03.15.040.10	tissue	lobus hepatic dexter	lobe of liver	liver	digestive system	juvenile	female	Bovidae	Ovis aries	Hu sheep	healthy	null	null	null	null	a large-scale transcriptome atlas based on 8 * 110 self-generated RNA-seq profiles at sub-tissue resolution	R2	null	illumina	oar_v4	91.71	26288149	3.01527	PAIRED	1
PRJNA1017964	null	HTIR27863	lobus hepatic sinister	A03	15	40	15	A03.15.040.15	tissue	lobus hepatic sinister	lobe of liver	liver	digestive system	juvenile	female	Bovidae	Ovis aries	Hu sheep	healthy	null	null	null	null	a large-scale transcriptome atlas based on 8 * 110 self-generated RNA-seq profiles at sub-tissue resolution	R1	null	illumina	oar_v4	92.04	37456459	4.29629	PAIRED	1
PRJNA1017964	null	HTIR27864	lobus hepatic sinister	A03	15	40	15	A03.15.040.15	tissue	lobus hepatic sinister	lobe of liver	liver	digestive system	juvenile	female	Bovidae	Ovis aries	Hu sheep	healthy	null	null	null	null	a large-scale transcriptome atlas based on 8 * 110 self-generated RNA-seq profiles at sub-tissue resolution	R2	null	illumina	oar_v4	91.91	27022834	3.09954	PAIRED	1
PRJNA1017964	null	HTIR27866	lobus quadratus hepatis	A03	15	40	20	A03.15.040.20	tissue	lobus quadratus hepatis	lobe of liver	liver	digestive system	juvenile	female	Bovidae	Ovis aries	Hu sheep	healthy	null	null	null	null	a large-scale transcriptome atlas based on 8 * 110 self-generated RNA-seq profiles at sub-tissue resolution	R1	null	illumina	oar_v4	92.62	30973058	3.55264	PAIRED	1
PRJNA1017964	null	HTIR27867	lobus quadratus hepatis	A03	15	40	20	A03.15.040.20	tissue	lobus quadratus hepatis	lobe of liver	liver	digestive system	juvenile	female	Bovidae	Ovis aries	Hu sheep	healthy	null	null	null	null	a large-scale transcriptome atlas based on 8 * 110 self-generated RNA-seq profiles at sub-tissue resolution	R2	null	illumina	oar_v4	92.21	29366445	3.36836	PAIRED	1
PRJNA1017964	null	HTIR27869	lobus spigelii hepatis	A03	15	40	25	A03.15.040.25	tissue	lobus spigelii hepatis	lobe of liver	liver	digestive system	juvenile	female	Bovidae	Ovis aries	Hu sheep	healthy	null	null	null	null	a large-scale transcriptome atlas based on 8 * 110 self-generated RNA-seq profiles at sub-tissue resolution	R1	null	illumina	oar_v4	91.91	36876833	4.2298	PAIRED	1
PRJNA1017964	null	HTIR27870	lobus spigelii hepatis	A03	15	40	25	A03.15.040.25	tissue	lobus spigelii hepatis	lobe of liver	liver	digestive system	juvenile	female	Bovidae	Ovis aries	Hu sheep	healthy	null	null	null	null	a large-scale transcriptome atlas based on 8 * 110 self-generated RNA-seq profiles at sub-tissue resolution	R2	null	illumina	oar_v4	92.06	21278601	2.44067	PAIRED	1
PRJNA1017964	null	HTIR27872	bile duct	A03	15	50	0	A03.15.050.00	tissue	bile duct	bile duct	liver	digestive system	juvenile	female	Bovidae	Ovis aries	Hu sheep	healthy	null	null	null	null	a large-scale transcriptome atlas based on 8 * 110 self-generated RNA-seq profiles at sub-tissue resolution	R1	null	illumina	oar_v4	90.53	31662903	3.63176	PAIRED	1
PRJNA1017964	null	HTIR27873	bile duct	A03	15	50	0	A03.15.050.00	tissue	bile duct	bile duct	liver	digestive system	juvenile	female	Bovidae	Ovis aries	Hu sheep	healthy	null	null	null	null	a large-scale transcriptome atlas based on 8 * 110 self-generated RNA-seq profiles at sub-tissue resolution	R2	null	illumina	oar_v4	90.52	24945270	2.86124	PAIRED	1
PRJNA1017964	null	HTIR27875	laryngeal muscle	A04	3	50	0	A04.03.050.00	tissue	laryngeal muscle	laryngeal muscle	throat	respiratory system	juvenile	female	Bovidae	Ovis aries	Hu sheep	healthy	null	null	null	null	a large-scale transcriptome atlas based on 8 * 110 self-generated RNA-seq profiles at sub-tissue resolution	R1	null	illumina	oar_v4	91.51	35781035	4.10411	PAIRED	1
PRJNA1017964	null	HTIR27876	laryngeal muscle	A04	3	50	0	A04.03.050.00	tissue	laryngeal muscle	laryngeal muscle	throat	respiratory system	juvenile	female	Bovidae	Ovis aries	Hu sheep	healthy	null	null	null	null	a large-scale transcriptome atlas based on 8 * 110 self-generated RNA-seq profiles at sub-tissue resolution	R2	null	illumina	oar_v4	91.45	24645427	2.82685	PAIRED	1
PRJNA1017964	null	HTIR27878	laryngeal hose	A04	3	80	0	A04.03.080.00	tissue	laryngeal hose	laryngeal hose	throat	respiratory system	juvenile	female	Bovidae	Ovis aries	Hu sheep	healthy	null	null	null	null	a large-scale transcriptome atlas based on 8 * 110 self-generated RNA-seq profiles at sub-tissue resolution	R1	null	illumina	oar_v4	90.12	30068553	3.44889	PAIRED	1
PRJNA1017964	null	HTIR27879	laryngeal hose	A04	3	80	0	A04.03.080.00	tissue	laryngeal hose	laryngeal hose	throat	respiratory system	juvenile	female	Bovidae	Ovis aries	Hu sheep	healthy	null	null	null	null	a large-scale transcriptome atlas based on 8 * 110 self-generated RNA-seq profiles at sub-tissue resolution	R2	null	illumina	oar_v4	90.06	20359094	2.33521	PAIRED	1
PRJNA1017964	null	HTIR27881	trachea	A04	4	0	0	A04.04.000.00	tissue	trachea	trachea	trachea	respiratory system	juvenile	female	Bovidae	Ovis aries	Hu sheep	healthy	null	null	null	null	a large-scale transcriptome atlas based on 8 * 110 self-generated RNA-seq profiles at sub-tissue resolution	R1	null	illumina	oar_v4	88.72	36339252	4.16814	PAIRED	1
PRJNA1017964	null	HTIR27882	trachea	A04	4	0	0	A04.04.000.00	tissue	trachea	trachea	trachea	respiratory system	juvenile	female	Bovidae	Ovis aries	Hu sheep	healthy	null	null	null	null	a large-scale transcriptome atlas based on 8 * 110 self-generated RNA-seq profiles at sub-tissue resolution	R2	null	illumina	oar_v4	88.45	25399137	2.9133	PAIRED	1
PRJNA1017964	null	HTIR27884	lobus superior pulmonis dextri	A04	6	10	0	A04.06.010.00	tissue	lobus superior pulmonis dextri	lobus superior pulmonis dextri	lung	respiratory system	juvenile	female	Bovidae	Ovis aries	Hu sheep	healthy	null	null	null	null	a large-scale transcriptome atlas based on 8 * 110 self-generated RNA-seq profiles at sub-tissue resolution	R1	null	illumina	oar_v4	90.04	42215892	4.8422	PAIRED	1
PRJNA1017964	null	HTIR27885	lobus superior pulmonis dextri	A04	6	10	0	A04.06.010.00	tissue	lobus superior pulmonis dextri	lobus superior pulmonis dextri	lung	respiratory system	juvenile	female	Bovidae	Ovis aries	Hu sheep	healthy	null	null	null	null	a large-scale transcriptome atlas based on 8 * 110 self-generated RNA-seq profiles at sub-tissue resolution	R2	null	illumina	oar_v4	89.64	26239357	3.00968	PAIRED	1
PRJNA1017964	null	HTIR27887	lobus medius pulmonis dextri	A04	6	20	0	A04.06.020.00	tissue	lobus medius pulmonis dextri	lobus medius pulmonis dextri	lung	respiratory system	juvenile	female	Bovidae	Ovis aries	Hu sheep	healthy	null	null	null	null	a large-scale transcriptome atlas based on 8 * 110 self-generated RNA-seq profiles at sub-tissue resolution	R1	null	illumina	oar_v4	89.52	38232539	4.3853	PAIRED	1
PRJNA1017964	null	HTIR27888	lobus medius pulmonis dextri	A04	6	20	0	A04.06.020.00	tissue	lobus medius pulmonis dextri	lobus medius pulmonis dextri	lung	respiratory system	juvenile	female	Bovidae	Ovis aries	Hu sheep	healthy	null	null	null	null	a large-scale transcriptome atlas based on 8 * 110 self-generated RNA-seq profiles at sub-tissue resolution	R2	null	illumina	oar_v4	89.54	26673158	3.05943	PAIRED	1
PRJNA1017964	null	HTIR27890	lobus inferior pulmonis dextri	A04	6	30	0	A04.06.030.00	tissue	lobus inferior pulmonis dextri	lobus inferior pulmonis dextri	lung	respiratory system	juvenile	female	Bovidae	Ovis aries	Hu sheep	healthy	null	null	null	null	a large-scale transcriptome atlas based on 8 * 110 self-generated RNA-seq profiles at sub-tissue resolution	R1	null	illumina	oar_v4	89.34	35061684	4.0216	PAIRED	1
PRJNA1017964	null	HTIR27891	lobus inferior pulmonis dextri	A04	6	30	0	A04.06.030.00	tissue	lobus inferior pulmonis dextri	lobus inferior pulmonis dextri	lung	respiratory system	juvenile	female	Bovidae	Ovis aries	Hu sheep	healthy	null	null	null	null	a large-scale transcriptome atlas based on 8 * 110 self-generated RNA-seq profiles at sub-tissue resolution	R2	null	illumina	oar_v4	89.09	30365407	3.48294	PAIRED	1
PRJNA1017964	null	HTIR27893	auxiliary lobe	A04	6	70	0	A04.06.070.00	tissue	auxiliary lobe	auxiliary lobe	lung	respiratory system	juvenile	female	Bovidae	Ovis aries	Hu sheep	healthy	null	null	null	null	a large-scale transcriptome atlas based on 8 * 110 self-generated RNA-seq profiles at sub-tissue resolution	R1	null	illumina	oar_v4	89.55	34350703	3.94005	PAIRED	1
PRJNA1017964	null	HTIR27894	auxiliary lobe	A04	6	70	0	A04.06.070.00	tissue	auxiliary lobe	auxiliary lobe	lung	respiratory system	juvenile	female	Bovidae	Ovis aries	Hu sheep	healthy	null	null	null	null	a large-scale transcriptome atlas based on 8 * 110 self-generated RNA-seq profiles at sub-tissue resolution	R2	null	illumina	oar_v4	89.5	23349438	2.6782	PAIRED	1
PRJNA1017964	null	HTIR27896	renal fat sac	A05	1	10	0	A05.01.010.00	tissue	renal fat sac	renal fat sac	kidney	urinary system	juvenile	female	Bovidae	Ovis aries	Hu sheep	healthy	null	null	null	null	a large-scale transcriptome atlas based on 8 * 110 self-generated RNA-seq profiles at sub-tissue resolution	R1	null	illumina	oar_v4	90.6	34026499	3.90287	PAIRED	1
PRJNA1017964	null	HTIR27897	renal fat sac	A05	1	10	0	A05.01.010.00	tissue	renal fat sac	renal fat sac	kidney	urinary system	juvenile	female	Bovidae	Ovis aries	Hu sheep	healthy	null	null	null	null	a large-scale transcriptome atlas based on 8 * 110 self-generated RNA-seq profiles at sub-tissue resolution	R2	null	illumina	oar_v4	90.38	21920065	2.51425	PAIRED	1
PRJNA1017964	null	HTIR27899	renal cortex	A05	1	50	0	A05.01.050.00	tissue	renal cortex	renal cortex	kidney	urinary system	juvenile	female	Bovidae	Ovis aries	Hu sheep	healthy	null	null	null	null	a large-scale transcriptome atlas based on 8 * 110 self-generated RNA-seq profiles at sub-tissue resolution	R1	null	illumina	oar_v4	91.16	40520078	4.64769	PAIRED	1
PRJNA1017964	null	HTIR27900	renal cortex	A05	1	50	0	A05.01.050.00	tissue	renal cortex	renal cortex	kidney	urinary system	juvenile	female	Bovidae	Ovis aries	Hu sheep	healthy	null	null	null	null	a large-scale transcriptome atlas based on 8 * 110 self-generated RNA-seq profiles at sub-tissue resolution	R2	null	illumina	oar_v4	91.02	56195668	6.44569	PAIRED	1
PRJNA1017964	null	HTIR27902	renal medulla	A05	1	60	0	A05.01.060.00	tissue	renal medulla	renal medulla	kidney	urinary system	juvenile	female	Bovidae	Ovis aries	Hu sheep	healthy	null	null	null	null	a large-scale transcriptome atlas based on 8 * 110 self-generated RNA-seq profiles at sub-tissue resolution	R1	null	illumina	oar_v4	91.21	18374327	2.10755	PAIRED	1
PRJNA1017964	null	HTIR27903	renal medulla	A05	1	60	0	A05.01.060.00	tissue	renal medulla	renal medulla	kidney	urinary system	juvenile	female	Bovidae	Ovis aries	Hu sheep	healthy	null	null	null	null	a large-scale transcriptome atlas based on 8 * 110 self-generated RNA-seq profiles at sub-tissue resolution	R2	null	illumina	oar_v4	90.65	3168218	0.363397	PAIRED	1
PRJNA1017964	null	HTIR27905	ureter	A05	2	10	0	A05.02.010.00	tissue	ureter	ureter	ureter	urinary system	juvenile	female	Bovidae	Ovis aries	Hu sheep	healthy	null	null	null	null	a large-scale transcriptome atlas based on 8 * 110 self-generated RNA-seq profiles at sub-tissue resolution	R1	null	illumina	oar_v4	89.88	39678066	4.55111	PAIRED	1
PRJNA1017964	null	HTIR27906	ureter	A05	2	10	0	A05.02.010.00	tissue	ureter	ureter	ureter	urinary system	juvenile	female	Bovidae	Ovis aries	Hu sheep	healthy	null	null	null	null	a large-scale transcriptome atlas based on 8 * 110 self-generated RNA-seq profiles at sub-tissue resolution	R2	null	illumina	oar_v4	89.83	40578419	4.65438	PAIRED	1
PRJNA1017964	null	HTIR27908	bladder	A05	3	0	0	A05.03.000.00	tissue	bladder	bladder	bladder	urinary system	juvenile	female	Bovidae	Ovis aries	Hu sheep	healthy	null	null	null	null	a large-scale transcriptome atlas based on 8 * 110 self-generated RNA-seq profiles at sub-tissue resolution	R1	null	illumina	oar_v4	87.12	37700413	4.32427	PAIRED	1
PRJNA1017964	null	HTIR27909	bladder	A05	3	0	0	A05.03.000.00	tissue	bladder	bladder	bladder	urinary system	juvenile	female	Bovidae	Ovis aries	Hu sheep	healthy	null	null	null	null	a large-scale transcriptome atlas based on 8 * 110 self-generated RNA-seq profiles at sub-tissue resolution	R2	null	illumina	oar_v4	86.55	27251375	3.12576	PAIRED	1
PRJNA1017964	null	HTIR27911	urethra	A05	4	0	0	A05.04.000.00	tissue	urethra	urethra	urethra	urinary system	juvenile	female	Bovidae	Ovis aries	Hu sheep	healthy	null	null	null	null	a large-scale transcriptome atlas based on 8 * 110 self-generated RNA-seq profiles at sub-tissue resolution	R1	null	illumina	oar_v4	85.16	42152457	4.83492	PAIRED	1
PRJNA1017964	null	HTIR27912	urethra	A05	4	0	0	A05.04.000.00	tissue	urethra	urethra	urethra	urinary system	juvenile	female	Bovidae	Ovis aries	Hu sheep	healthy	null	null	null	null	a large-scale transcriptome atlas based on 8 * 110 self-generated RNA-seq profiles at sub-tissue resolution	R2	null	illumina	oar_v4	84.77	23879482	2.739	PAIRED	1
PRJNA1017964	null	HTIR27914	ovary	A06	1	0	0	A06.01.000.00	tissue	ovary	ovary	ovary	reproductive system	juvenile	female	Bovidae	Ovis aries	Hu sheep	healthy	null	null	null	null	a large-scale transcriptome atlas based on 8 * 110 self-generated RNA-seq profiles at sub-tissue resolution	R1	null	illumina	oar_v4	90.92	31769977	3.64404	PAIRED	1
PRJNA1017964	null	HTIR27915	ovary	A06	1	0	0	A06.01.000.00	tissue	ovary	ovary	ovary	reproductive system	juvenile	female	Bovidae	Ovis aries	Hu sheep	healthy	null	null	null	null	a large-scale transcriptome atlas based on 8 * 110 self-generated RNA-seq profiles at sub-tissue resolution	R2	null	illumina	oar_v4	90.63	20042918	2.29894	PAIRED	1
PRJNA1017964	null	HTIR27917	oviduct	A06	2	10	5	A06.02.010.05	tissue	oviduct	oviduct	oviduct	reproductive system	juvenile	female	Bovidae	Ovis aries	Hu sheep	healthy	null	null	null	null	a large-scale transcriptome atlas based on 8 * 110 self-generated RNA-seq profiles at sub-tissue resolution	R1	null	illumina	oar_v4	89.99	41053666	4.70889	PAIRED	1
PRJNA1017964	null	HTIR27918	oviduct	A06	2	10	5	A06.02.010.05	tissue	oviduct	oviduct	oviduct	reproductive system	juvenile	female	Bovidae	Ovis aries	Hu sheep	healthy	null	null	null	null	a large-scale transcriptome atlas based on 8 * 110 self-generated RNA-seq profiles at sub-tissue resolution	R2	null	illumina	oar_v4	87.91	38209441	4.38265	PAIRED	1
PRJNA1017964	null	HTIR27920	uterus	A06	3	0	0	A06.03.000.00	tissue	uterus	uterus	uterus	reproductive system	juvenile	female	Bovidae	Ovis aries	Hu sheep	healthy	null	null	null	null	a large-scale transcriptome atlas based on 8 * 110 self-generated RNA-seq profiles at sub-tissue resolution	R1	null	illumina	oar_v4	90.83	30569774	3.50638	PAIRED	1
PRJNA1017964	null	HTIR27921	uterus	A06	3	0	0	A06.03.000.00	tissue	uterus	uterus	uterus	reproductive system	juvenile	female	Bovidae	Ovis aries	Hu sheep	healthy	null	null	null	null	a large-scale transcriptome atlas based on 8 * 110 self-generated RNA-seq profiles at sub-tissue resolution	R2	null	illumina	oar_v4	90.63	30365381	3.48293	PAIRED	1
PRJNA1017964	null	HTIR27923	uterine caruncle	A06	3	10	5	A06.03.010.05	tissue	uterine caruncle	uterine horn	uterus	reproductive system	juvenile	female	Bovidae	Ovis aries	Hu sheep	healthy	null	null	null	null	a large-scale transcriptome atlas based on 8 * 110 self-generated RNA-seq profiles at sub-tissue resolution	R1	null	illumina	oar_v4	90.83	41758190	4.7897	PAIRED	1
PRJNA1017964	null	HTIR27924	uterine caruncle	A06	3	10	5	A06.03.010.05	tissue	uterine caruncle	uterine horn	uterus	reproductive system	juvenile	female	Bovidae	Ovis aries	Hu sheep	healthy	null	null	null	null	a large-scale transcriptome atlas based on 8 * 110 self-generated RNA-seq profiles at sub-tissue resolution	R2	null	illumina	oar_v4	90.58	24504039	2.81063	PAIRED	1
PRJNA1017964	null	HTIR27926	cervix top	A06	3	20	5	A06.03.020.05	tissue	cervix top	uterine cervix	uterus	reproductive system	juvenile	female	Bovidae	Ovis aries	Hu sheep	healthy	null	null	null	null	a large-scale transcriptome atlas based on 8 * 110 self-generated RNA-seq profiles at sub-tissue resolution	R1	null	illumina	oar_v4	90.65	41615271	4.77331	PAIRED	1
PRJNA1017964	null	HTIR27927	cervix top	A06	3	20	5	A06.03.020.05	tissue	cervix top	uterine cervix	uterus	reproductive system	juvenile	female	Bovidae	Ovis aries	Hu sheep	healthy	null	null	null	null	a large-scale transcriptome atlas based on 8 * 110 self-generated RNA-seq profiles at sub-tissue resolution	R2	null	illumina	oar_v4	90.07	23408899	2.68502	PAIRED	1
PRJNA1017964	null	HTIR27929	cervix bottom	A06	3	20	10	A06.03.020.10	tissue	cervix bottom	uterine cervix	uterus	reproductive system	juvenile	female	Bovidae	Ovis aries	Hu sheep	healthy	null	null	null	null	a large-scale transcriptome atlas based on 8 * 110 self-generated RNA-seq profiles at sub-tissue resolution	R1	null	illumina	oar_v4	91.35	43479959	4.98719	PAIRED	1
PRJNA1017964	null	HTIR27930	cervix bottom	A06	3	20	10	A06.03.020.10	tissue	cervix bottom	uterine cervix	uterus	reproductive system	juvenile	female	Bovidae	Ovis aries	Hu sheep	healthy	null	null	null	null	a large-scale transcriptome atlas based on 8 * 110 self-generated RNA-seq profiles at sub-tissue resolution	R2	null	illumina	oar_v4	90.91	41482381	4.75806	PAIRED	1
PRJNA1017964	null	HTIR27932	left atrium	A07	1	10	0	A07.01.010.00	tissue	left atrium	left atrium	heart	circulatory system	juvenile	female	Bovidae	Ovis aries	Hu sheep	healthy	null	null	null	null	a large-scale transcriptome atlas based on 8 * 110 self-generated RNA-seq profiles at sub-tissue resolution	R1	null	illumina	oar_v4	91.2	37892840	4.34634	PAIRED	1
PRJNA1017964	null	HTIR27933	left atrium	A07	1	10	0	A07.01.010.00	tissue	left atrium	left atrium	heart	circulatory system	juvenile	female	Bovidae	Ovis aries	Hu sheep	healthy	null	null	null	null	a large-scale transcriptome atlas based on 8 * 110 self-generated RNA-seq profiles at sub-tissue resolution	R2	null	illumina	oar_v4	90.94	29998416	3.44084	PAIRED	1
PRJNA1017964	null	HTIR27935	right atrium	A07	1	20	0	A07.01.020.00	tissue	right atrium	right atrium	heart	circulatory system	juvenile	female	Bovidae	Ovis aries	Hu sheep	healthy	null	null	null	null	a large-scale transcriptome atlas based on 8 * 110 self-generated RNA-seq profiles at sub-tissue resolution	R1	null	illumina	oar_v4	91.05	29466945	3.37988	PAIRED	1
PRJNA1017964	null	HTIR27936	right atrium	A07	1	20	0	A07.01.020.00	tissue	right atrium	right atrium	heart	circulatory system	juvenile	female	Bovidae	Ovis aries	Hu sheep	healthy	null	null	null	null	a large-scale transcriptome atlas based on 8 * 110 self-generated RNA-seq profiles at sub-tissue resolution	R2	null	illumina	oar_v4	90.43	20591065	2.36181	PAIRED	1
PRJNA1017964	null	HTIR27938	left ventricle	A07	1	30	5	A07.01.030.05	tissue	left ventricle	ventricle	heart	circulatory system	juvenile	female	Bovidae	Ovis aries	Hu sheep	healthy	null	null	null	null	a large-scale transcriptome atlas based on 8 * 110 self-generated RNA-seq profiles at sub-tissue resolution	R1	null	illumina	oar_v4	92.04	46515573	5.33538	PAIRED	1
PRJNA1017964	null	HTIR27939	left ventricle	A07	1	30	5	A07.01.030.05	tissue	left ventricle	ventricle	heart	circulatory system	juvenile	female	Bovidae	Ovis aries	Hu sheep	healthy	null	null	null	null	a large-scale transcriptome atlas based on 8 * 110 self-generated RNA-seq profiles at sub-tissue resolution	R2	null	illumina	oar_v4	90.8	20848037	2.39129	PAIRED	1
PRJNA1017964	null	HTIR27941	right ventricle	A07	1	30	10	A07.01.030.10	tissue	right ventricle	ventricle	heart	circulatory system	juvenile	female	Bovidae	Ovis aries	Hu sheep	healthy	null	null	null	null	a large-scale transcriptome atlas based on 8 * 110 self-generated RNA-seq profiles at sub-tissue resolution	R1	null	illumina	oar_v4	91.18	32090558	3.68081	PAIRED	1
PRJNA1017964	null	HTIR27942	right ventricle	A07	1	30	10	A07.01.030.10	tissue	right ventricle	ventricle	heart	circulatory system	juvenile	female	Bovidae	Ovis aries	Hu sheep	healthy	null	null	null	null	a large-scale transcriptome atlas based on 8 * 110 self-generated RNA-seq profiles at sub-tissue resolution	R2	null	illumina	oar_v4	91.14	38480464	4.41374	PAIRED	1
PRJNA1017964	null	HTIR27944	pulmonary artery	A07	2	40	0	A07.02.040.00	tissue	pulmonary artery	pulmonary artery	vessel	circulatory system	juvenile	female	Bovidae	Ovis aries	Hu sheep	healthy	null	null	null	null	a large-scale transcriptome atlas based on 8 * 110 self-generated RNA-seq profiles at sub-tissue resolution	R1	null	illumina	oar_v4	90.48	38812190	4.45179	PAIRED	1
PRJNA1017964	null	HTIR27945	pulmonary artery	A07	2	40	0	A07.02.040.00	tissue	pulmonary artery	pulmonary artery	vessel	circulatory system	juvenile	female	Bovidae	Ovis aries	Hu sheep	healthy	null	null	null	null	a large-scale transcriptome atlas based on 8 * 110 self-generated RNA-seq profiles at sub-tissue resolution	R2	null	illumina	oar_v4	89.68	21369752	2.45113	PAIRED	1
PRJNA1017964	null	HTIR27947	pulmonary vein	A07	2	50	0	A07.02.050.00	tissue	pulmonary vein	pulmonary vein	vessel	circulatory system	juvenile	female	Bovidae	Ovis aries	Hu sheep	healthy	null	null	null	null	a large-scale transcriptome atlas based on 8 * 110 self-generated RNA-seq profiles at sub-tissue resolution	R1	null	illumina	oar_v4	90.82	34494035	3.95649	PAIRED	1
PRJNA1017964	null	HTIR27948	pulmonary vein	A07	2	50	0	A07.02.050.00	tissue	pulmonary vein	pulmonary vein	vessel	circulatory system	juvenile	female	Bovidae	Ovis aries	Hu sheep	healthy	null	null	null	null	a large-scale transcriptome atlas based on 8 * 110 self-generated RNA-seq profiles at sub-tissue resolution	R2	null	illumina	oar_v4	90.52	20535010	2.35538	PAIRED	1
PRJNA1017964	null	HTIR27950	aorta	A07	2	60	0	A07.02.060.00	tissue	aorta	aorta	vessel	circulatory system	juvenile	female	Bovidae	Ovis aries	Hu sheep	healthy	null	null	null	null	a large-scale transcriptome atlas based on 8 * 110 self-generated RNA-seq profiles at sub-tissue resolution	R1	null	illumina	oar_v4	90.03	36195621	4.15167	PAIRED	1
PRJNA1017964	null	HTIR27951	aorta	A07	2	60	0	A07.02.060.00	tissue	aorta	aorta	vessel	circulatory system	juvenile	female	Bovidae	Ovis aries	Hu sheep	healthy	null	null	null	null	a large-scale transcriptome atlas based on 8 * 110 self-generated RNA-seq profiles at sub-tissue resolution	R2	null	illumina	oar_v4	89.71	25112827	2.88046	PAIRED	1
PRJNA1017964	null	HTIR27953	vena cava	A07	2	80	0	A07.02.080.00	tissue	vena cava	vena cava	vessel	circulatory system	juvenile	female	Bovidae	Ovis aries	Hu sheep	healthy	null	null	null	null	a large-scale transcriptome atlas based on 8 * 110 self-generated RNA-seq profiles at sub-tissue resolution	R1	null	illumina	oar_v4	90.53	36456594	4.1816	PAIRED	1
PRJNA1017964	null	HTIR27954	vena cava	A07	2	80	0	A07.02.080.00	tissue	vena cava	vena cava	vessel	circulatory system	juvenile	female	Bovidae	Ovis aries	Hu sheep	healthy	null	null	null	null	a large-scale transcriptome atlas based on 8 * 110 self-generated RNA-seq profiles at sub-tissue resolution	R2	null	illumina	oar_v4	90.1	30160534	3.45944	PAIRED	1
PRJNA1017964	null	HTIR27956	blood	A07	3	0	0	A07.03.000.00	tissue	blood	blood	blood	circulatory system	juvenile	female	Bovidae	Ovis aries	Hu sheep	healthy	null	null	null	null	a large-scale transcriptome atlas based on 8 * 110 self-generated RNA-seq profiles at sub-tissue resolution	R1	null	illumina	oar_v4	89.75	42731659	4.90136	PAIRED	1
PRJNA1017964	null	HTIR27957	blood	A07	3	0	0	A07.03.000.00	tissue	blood	blood	blood	circulatory system	juvenile	female	Bovidae	Ovis aries	Hu sheep	healthy	null	null	null	null	a large-scale transcriptome atlas based on 8 * 110 self-generated RNA-seq profiles at sub-tissue resolution	R2	null	illumina	oar_v4	89.16	41173989	4.72269	PAIRED	1
PRJNA1017964	null	HTIR27959	white pulp	A08	4	10	0	A08.04.010.00	tissue	white pulp	white pulp	spleen	immune system	juvenile	female	Bovidae	Ovis aries	Hu sheep	healthy	null	null	null	null	a large-scale transcriptome atlas based on 8 * 110 self-generated RNA-seq profiles at sub-tissue resolution	R1	null	illumina	oar_v4	85.85	36474002	4.1836	PAIRED	1
PRJNA1017964	null	HTIR27960	white pulp	A08	4	10	0	A08.04.010.00	tissue	white pulp	white pulp	spleen	immune system	juvenile	female	Bovidae	Ovis aries	Hu sheep	healthy	null	null	null	null	a large-scale transcriptome atlas based on 8 * 110 self-generated RNA-seq profiles at sub-tissue resolution	R2	null	illumina	oar_v4	85.63	23228536	2.66433	PAIRED	1
PRJNA1017964	null	HTIR27962	red pulp	A08	4	20	0	A08.04.020.00	tissue	red pulp	red pulp	spleen	immune system	juvenile	female	Bovidae	Ovis aries	Hu sheep	healthy	null	null	null	null	a large-scale transcriptome atlas based on 8 * 110 self-generated RNA-seq profiles at sub-tissue resolution	R1	null	illumina	oar_v4	85.31	36654920	4.20435	PAIRED	1
PRJNA1017964	null	HTIR27963	red pulp	A08	4	20	0	A08.04.020.00	tissue	red pulp	red pulp	spleen	immune system	juvenile	female	Bovidae	Ovis aries	Hu sheep	healthy	null	null	null	null	a large-scale transcriptome atlas based on 8 * 110 self-generated RNA-seq profiles at sub-tissue resolution	R2	null	illumina	oar_v4	85.33	25376002	2.91065	PAIRED	1
PRJNA1017964	null	HTIR27965	thymus	A08	5	0	0	A08.05.000.00	tissue	thymus	thymus	thymus	immune system	juvenile	female	Bovidae	Ovis aries	Hu sheep	healthy	null	null	null	null	a large-scale transcriptome atlas based on 8 * 110 self-generated RNA-seq profiles at sub-tissue resolution	R1	null	illumina	oar_v4	89.67	32053167	3.67653	PAIRED	1
PRJNA1017964	null	HTIR27966	thymus	A08	5	0	0	A08.05.000.00	tissue	thymus	thymus	thymus	immune system	juvenile	female	Bovidae	Ovis aries	Hu sheep	healthy	null	null	null	null	a large-scale transcriptome atlas based on 8 * 110 self-generated RNA-seq profiles at sub-tissue resolution	R2	null	illumina	oar_v4	89.51	23661617	2.71401	PAIRED	1
PRJNA1017964	null	HTIR27968	mandibular lymph node	A08	6	10	0	A08.06.010.00	tissue	mandibular lymph node	mandibular lymph node	lymph node	immune system	juvenile	female	Bovidae	Ovis aries	Hu sheep	healthy	null	null	null	null	a large-scale transcriptome atlas based on 8 * 110 self-generated RNA-seq profiles at sub-tissue resolution	R1	null	illumina	oar_v4	89.7	35171418	4.03419	PAIRED	1
PRJNA1017964	null	HTIR27969	mandibular lymph node	A08	6	10	0	A08.06.010.00	tissue	mandibular lymph node	mandibular lymph node	lymph node	immune system	juvenile	female	Bovidae	Ovis aries	Hu sheep	healthy	null	null	null	null	a large-scale transcriptome atlas based on 8 * 110 self-generated RNA-seq profiles at sub-tissue resolution	R2	null	illumina	oar_v4	89.86	22640785	2.59692	PAIRED	1
PRJNA1017964	null	HTIR27971	mesenteric lymph node	A08	6	130	0	A08.06.130.00	tissue	mesenteric lymph node	mesenteric lymph node	lymph node	immune system	juvenile	female	Bovidae	Ovis aries	Hu sheep	healthy	null	null	null	null	a large-scale transcriptome atlas based on 8 * 110 self-generated RNA-seq profiles at sub-tissue resolution	R1	null	illumina	oar_v4	87.51	31379399	3.59924	PAIRED	1
PRJNA1017964	null	HTIR27972	mesenteric lymph node	A08	6	130	0	A08.06.130.00	tissue	mesenteric lymph node	mesenteric lymph node	lymph node	immune system	juvenile	female	Bovidae	Ovis aries	Hu sheep	healthy	null	null	null	null	a large-scale transcriptome atlas based on 8 * 110 self-generated RNA-seq profiles at sub-tissue resolution	R2	null	illumina	oar_v4	87.47	28709838	3.29304	PAIRED	1
PRJNA1017964	null	HTIR27974	spinal cord	A09	1	0	0	A09.01.000.00	tissue	spinal cord	spinal cord	spinal cord	nervous system	juvenile	female	Bovidae	Ovis aries	Hu sheep	healthy	null	null	null	null	a large-scale transcriptome atlas based on 8 * 110 self-generated RNA-seq profiles at sub-tissue resolution	R1	null	illumina	oar_v4	89.77	37365129	4.28581	PAIRED	1
PRJNA1017964	null	HTIR27975	spinal cord	A09	1	0	0	A09.01.000.00	tissue	spinal cord	spinal cord	spinal cord	nervous system	juvenile	female	Bovidae	Ovis aries	Hu sheep	healthy	null	null	null	null	a large-scale transcriptome atlas based on 8 * 110 self-generated RNA-seq profiles at sub-tissue resolution	R2	null	illumina	oar_v4	89.48	37531004	4.30484	PAIRED	1
PRJNA1017964	null	HTIR27977	cerebrum	A09	2	10	0	A09.02.010.00	tissue	cerebrum	cerebrum	brain	nervous system	juvenile	female	Bovidae	Ovis aries	Hu sheep	healthy	null	null	null	null	a large-scale transcriptome atlas based on 8 * 110 self-generated RNA-seq profiles at sub-tissue resolution	R1	null	illumina	oar_v4	89.9	26877034	3.08282	PAIRED	1
PRJNA1017964	null	HTIR27978	cerebrum	A09	2	10	0	A09.02.010.00	tissue	cerebrum	cerebrum	brain	nervous system	juvenile	female	Bovidae	Ovis aries	Hu sheep	healthy	null	null	null	null	a large-scale transcriptome atlas based on 8 * 110 self-generated RNA-seq profiles at sub-tissue resolution	R2	null	illumina	oar_v4	89.9	25408494	2.91438	PAIRED	1
PRJNA1017964	null	HTIR27980	dorsal hippocampus	A09	2	10	5	A09.02.010.05	tissue	dorsal hippocampus	cerebrum	brain	nervous system	juvenile	female	Bovidae	Ovis aries	Hu sheep	healthy	null	null	null	null	a large-scale transcriptome atlas based on 8 * 110 self-generated RNA-seq profiles at sub-tissue resolution	R1	null	illumina	oar_v4	90.11	36739717	4.21408	PAIRED	1
PRJNA1017964	null	HTIR27981	dorsal hippocampus	A09	2	10	5	A09.02.010.05	tissue	dorsal hippocampus	cerebrum	brain	nervous system	juvenile	female	Bovidae	Ovis aries	Hu sheep	healthy	null	null	null	null	a large-scale transcriptome atlas based on 8 * 110 self-generated RNA-seq profiles at sub-tissue resolution	R2	null	illumina	oar_v4	89.97	34812152	3.99298	PAIRED	1
PRJNA1017964	null	HTIR27983	ventral hippocampus	A09	2	10	10	A09.02.010.10	tissue	ventral hippocampus	cerebrum	brain	nervous system	juvenile	female	Bovidae	Ovis aries	Hu sheep	healthy	null	null	null	null	a large-scale transcriptome atlas based on 8 * 110 self-generated RNA-seq profiles at sub-tissue resolution	R1	null	illumina	oar_v4	90.15	31744868	3.64116	PAIRED	1
PRJNA1017964	null	HTIR27984	ventral hippocampus	A09	2	10	10	A09.02.010.10	tissue	ventral hippocampus	cerebrum	brain	nervous system	juvenile	female	Bovidae	Ovis aries	Hu sheep	healthy	null	null	null	null	a large-scale transcriptome atlas based on 8 * 110 self-generated RNA-seq profiles at sub-tissue resolution	R2	null	illumina	oar_v4	89.46	23135302	2.65364	PAIRED	1
PRJNA1017964	null	HTIR27986	cerebellum	A09	2	20	0	A09.02.020.00	tissue	cerebellum	cerebellum	brain	nervous system	juvenile	female	Bovidae	Ovis aries	Hu sheep	healthy	null	null	null	null	a large-scale transcriptome atlas based on 8 * 110 self-generated RNA-seq profiles at sub-tissue resolution	R1	null	illumina	oar_v4	90.25	34193976	3.92208	PAIRED	1
PRJNA1017964	null	HTIR27987	cerebellum	A09	2	20	0	A09.02.020.00	tissue	cerebellum	cerebellum	brain	nervous system	juvenile	female	Bovidae	Ovis aries	Hu sheep	healthy	null	null	null	null	a large-scale transcriptome atlas based on 8 * 110 self-generated RNA-seq profiles at sub-tissue resolution	R2	null	illumina	oar_v4	90.38	26283931	3.01479	PAIRED	1
PRJNA1017964	null	HTIR27989	thalamus	A09	2	30	5	A09.02.030.05	tissue	thalamus	interbrain	brain	nervous system	juvenile	female	Bovidae	Ovis aries	Hu sheep	healthy	null	null	null	null	a large-scale transcriptome atlas based on 8 * 110 self-generated RNA-seq profiles at sub-tissue resolution	R1	null	illumina	oar_v4	90.38	44756359	5.13359	PAIRED	1
PRJNA1017964	null	HTIR27990	thalamus	A09	2	30	5	A09.02.030.05	tissue	thalamus	interbrain	brain	nervous system	juvenile	female	Bovidae	Ovis aries	Hu sheep	healthy	null	null	null	null	a large-scale transcriptome atlas based on 8 * 110 self-generated RNA-seq profiles at sub-tissue resolution	R2	null	illumina	oar_v4	89.36	33437693	3.83533	PAIRED	1
PRJNA1017964	null	HTIR27992	midbrain	A09	2	40	5	A09.02.040.05	tissue	midbrain	brainstem	brain	nervous system	juvenile	female	Bovidae	Ovis aries	Hu sheep	healthy	null	null	null	null	a large-scale transcriptome atlas based on 8 * 110 self-generated RNA-seq profiles at sub-tissue resolution	R1	null	illumina	oar_v4	90.85	36074877	4.13782	PAIRED	1
PRJNA1017964	null	HTIR27993	midbrain	A09	2	40	5	A09.02.040.05	tissue	midbrain	brainstem	brain	nervous system	juvenile	female	Bovidae	Ovis aries	Hu sheep	healthy	null	null	null	null	a large-scale transcriptome atlas based on 8 * 110 self-generated RNA-seq profiles at sub-tissue resolution	R2	null	illumina	oar_v4	90.78	40972385	4.69957	PAIRED	1
PRJNA1017964	null	HTIR27995	pons	A09	2	40	10	A09.02.040.10	tissue	pons	brainstem	brain	nervous system	juvenile	female	Bovidae	Ovis aries	Hu sheep	healthy	null	null	null	null	a large-scale transcriptome atlas based on 8 * 110 self-generated RNA-seq profiles at sub-tissue resolution	R1	null	illumina	oar_v4	91.23	32950386	3.77944	PAIRED	1
PRJNA1017964	null	HTIR27996	pons	A09	2	40	10	A09.02.040.10	tissue	pons	brainstem	brain	nervous system	juvenile	female	Bovidae	Ovis aries	Hu sheep	healthy	null	null	null	null	a large-scale transcriptome atlas based on 8 * 110 self-generated RNA-seq profiles at sub-tissue resolution	R2	null	illumina	oar_v4	91.25	40252289	4.61697	PAIRED	1
PRJNA1017964	null	HTIR27998	medulla oblongata	A09	2	40	15	A09.02.040.15	tissue	medulla oblongata	brainstem	brain	nervous system	juvenile	female	Bovidae	Ovis aries	Hu sheep	healthy	null	null	null	null	a large-scale transcriptome atlas based on 8 * 110 self-generated RNA-seq profiles at sub-tissue resolution	R1	null	illumina	oar_v4	92.02	25112221	2.88039	PAIRED	1
PRJNA1017964	null	HTIR27999	medulla oblongata	A09	2	40	15	A09.02.040.15	tissue	medulla oblongata	brainstem	brain	nervous system	juvenile	female	Bovidae	Ovis aries	Hu sheep	healthy	null	null	null	null	a large-scale transcriptome atlas based on 8 * 110 self-generated RNA-seq profiles at sub-tissue resolution	R2	null	illumina	oar_v4	92.11	36574278	4.1951	PAIRED	1
PRJNA1017964	null	HTIR28001	hypophysis	A10	1	0	0	A10.01.000.00	tissue	hypophysis	hypophysis	hypophysis	endocrine system	juvenile	female	Bovidae	Ovis aries	Hu sheep	healthy	null	null	null	null	a large-scale transcriptome atlas based on 8 * 110 self-generated RNA-seq profiles at sub-tissue resolution	R1	null	illumina	oar_v4	91.95	34075899	3.90853	PAIRED	1
PRJNA1017964	null	HTIR28002	hypophysis	A10	1	0	0	A10.01.000.00	tissue	hypophysis	hypophysis	hypophysis	endocrine system	juvenile	female	Bovidae	Ovis aries	Hu sheep	healthy	null	null	null	null	a large-scale transcriptome atlas based on 8 * 110 self-generated RNA-seq profiles at sub-tissue resolution	R2	null	illumina	oar_v4	91.9	24417055	2.80066	PAIRED	1
PRJNA1017964	null	HTIR28004	adrenal	A10	2	0	0	A10.02.000.00	tissue	adrenal	adrenal	adrenal	endocrine system	juvenile	female	Bovidae	Ovis aries	Hu sheep	healthy	null	null	null	null	a large-scale transcriptome atlas based on 8 * 110 self-generated RNA-seq profiles at sub-tissue resolution	R1	null	illumina	oar_v4	90.65	32676969	3.74808	PAIRED	1
PRJNA1017964	null	HTIR28005	adrenal	A10	2	0	0	A10.02.000.00	tissue	adrenal	adrenal	adrenal	endocrine system	juvenile	female	Bovidae	Ovis aries	Hu sheep	healthy	null	null	null	null	a large-scale transcriptome atlas based on 8 * 110 self-generated RNA-seq profiles at sub-tissue resolution	R2	null	illumina	oar_v4	90.81	27056173	3.10337	PAIRED	1
PRJNA1017964	null	HTIR28007	thyroid	A10	3	0	0	A10.03.000.00	tissue	thyroid	thyroid	thyroid	endocrine system	juvenile	female	Bovidae	Ovis aries	Hu sheep	healthy	null	null	null	null	a large-scale transcriptome atlas based on 8 * 110 self-generated RNA-seq profiles at sub-tissue resolution	R1	null	illumina	oar_v4	91.59	24176380	2.77305	PAIRED	1
PRJNA1017964	null	HTIR28008	thyroid	A10	3	0	0	A10.03.000.00	tissue	thyroid	thyroid	thyroid	endocrine system	juvenile	female	Bovidae	Ovis aries	Hu sheep	healthy	null	null	null	null	a large-scale transcriptome atlas based on 8 * 110 self-generated RNA-seq profiles at sub-tissue resolution	R2	null	illumina	oar_v4	91.79	27892430	3.19929	PAIRED	1
PRJNA1017964	null	HTIR28010	pineal gland	A10	5	0	0	A10.05.000.00	tissue	pineal gland	pineal gland	pineal gland	endocrine system	juvenile	female	Bovidae	Ovis aries	Hu sheep	healthy	null	null	null	null	a large-scale transcriptome atlas based on 8 * 110 self-generated RNA-seq profiles at sub-tissue resolution	R1	null	illumina	oar_v4	90.44	32448922	3.72192	PAIRED	1
PRJNA1017964	null	HTIR28011	pineal gland	A10	5	0	0	A10.05.000.00	tissue	pineal gland	pineal gland	pineal gland	endocrine system	juvenile	female	Bovidae	Ovis aries	Hu sheep	healthy	null	null	null	null	a large-scale transcriptome atlas based on 8 * 110 self-generated RNA-seq profiles at sub-tissue resolution	R2	null	illumina	oar_v4	90.4	33152659	3.80264	PAIRED	1
PRJNA1017964	null	HTIR28013	hypothalamus	A10	8	10	0	A10.08.010.00	tissue	hypothalamus	hypothalamus	other endocrine tissue	endocrine system	juvenile	female	Bovidae	Ovis aries	Hu sheep	healthy	null	null	null	null	a large-scale transcriptome atlas based on 8 * 110 self-generated RNA-seq profiles at sub-tissue resolution	R1	null	illumina	oar_v4	91.02	35143754	4.03102	PAIRED	1
PRJNA1017964	null	HTIR28014	hypothalamus	A10	8	10	0	A10.08.010.00	tissue	hypothalamus	hypothalamus	other endocrine tissue	endocrine system	juvenile	female	Bovidae	Ovis aries	Hu sheep	healthy	null	null	null	null	a large-scale transcriptome atlas based on 8 * 110 self-generated RNA-seq profiles at sub-tissue resolution	R2	null	illumina	oar_v4	91.12	37475571	4.29848	PAIRED	1
PRJNA1017964	null	HTIR29093	corium	A01	1	20	0	A01.01.020.00	tissue	corium	corium	skin	integumentary system	juvenile	female	Bovidae	Ovis aries	Small-tail Han sheep	healthy	null	null	null	null	a large-scale transcriptome atlas based on 8 * 110 self-generated RNA-seq profiles at sub-tissue resolution	R1	null	illumina	ars_ui_ramb_v2	96.1	26917770	3.07263	PAIRED	1
PRJNA1017964	null	HTIR29094	corium	A01	1	20	0	A01.01.020.00	tissue	corium	corium	skin	integumentary system	juvenile	female	Bovidae	Ovis aries	Small-tail Han sheep	healthy	null	null	null	null	a large-scale transcriptome atlas based on 8 * 110 self-generated RNA-seq profiles at sub-tissue resolution	R2	null	illumina	ars_ui_ramb_v2	95.25	31147888	3.5555	PAIRED	1
PRJNA1017964	null	HTIR29103	subcutaneous fat	A01	1	30	5	A01.01.030.05	tissue	subcutaneous fat	hypodermis	skin	integumentary system	juvenile	female	Bovidae	Ovis aries	Small-tail Han sheep	healthy	null	null	null	null	a large-scale transcriptome atlas based on 8 * 110 self-generated RNA-seq profiles at sub-tissue resolution	R1	null	illumina	ars_ui_ramb_v2	96.4	58839456	6.71646	PAIRED	1
PRJNA1017964	null	HTIR29104	subcutaneous fat	A01	1	30	5	A01.01.030.05	tissue	subcutaneous fat	hypodermis	skin	integumentary system	juvenile	female	Bovidae	Ovis aries	Small-tail Han sheep	healthy	null	null	null	null	a large-scale transcriptome atlas based on 8 * 110 self-generated RNA-seq profiles at sub-tissue resolution	R2	null	illumina	ars_ui_ramb_v2	95.84	32543033	3.71475	PAIRED	1
PRJNA1017964	null	HTIR29118	rhomboid muscle	A02	3	20	10	A02.03.020.10	tissue	rhomboid muscle	shoulder girdle muscle	muscle	exercise system	juvenile	female	Bovidae	Ovis aries	Small-tail Han sheep	healthy	null	null	null	null	a large-scale transcriptome atlas based on 8 * 110 self-generated RNA-seq profiles at sub-tissue resolution	R1	null	illumina	ars_ui_ramb_v2	96.58	31297153	3.57253	PAIRED	1
PRJNA1017964	null	HTIR29119	rhomboid muscle	A02	3	20	10	A02.03.020.10	tissue	rhomboid muscle	shoulder girdle muscle	muscle	exercise system	juvenile	female	Bovidae	Ovis aries	Small-tail Han sheep	healthy	null	null	null	null	a large-scale transcriptome atlas based on 8 * 110 self-generated RNA-seq profiles at sub-tissue resolution	R2	null	illumina	ars_ui_ramb_v2	94.93	40135771	4.58145	PAIRED	1
PRJNA1017964	null	HTIR29121	latissimus dorsi	A02	3	20	15	A02.03.020.15	tissue	latissimus dorsi	shoulder girdle muscle	muscle	exercise system	juvenile	female	Bovidae	Ovis aries	Small-tail Han sheep	healthy	null	null	null	null	a large-scale transcriptome atlas based on 8 * 110 self-generated RNA-seq profiles at sub-tissue resolution	R1	null	illumina	ars_ui_ramb_v2	95.8	23218426	2.65036	PAIRED	1
PRJNA1017964	null	HTIR29122	latissimus dorsi	A02	3	20	15	A02.03.020.15	tissue	latissimus dorsi	shoulder girdle muscle	muscle	exercise system	juvenile	female	Bovidae	Ovis aries	Small-tail Han sheep	healthy	null	null	null	null	a large-scale transcriptome atlas based on 8 * 110 self-generated RNA-seq profiles at sub-tissue resolution	R2	null	illumina	ars_ui_ramb_v2	95.31	34379163	3.92434	PAIRED	1
PRJNA1017964	null	HTIR29124	superficial thoracic muscle	A02	3	70	30	A02.03.070.30	tissue	superficial thoracic muscle	chest muscle	muscle	exercise system	juvenile	female	Bovidae	Ovis aries	Small-tail Han sheep	healthy	null	null	null	null	a large-scale transcriptome atlas based on 8 * 110 self-generated RNA-seq profiles at sub-tissue resolution	R1	null	illumina	ars_ui_ramb_v2	95.12	20824826	2.37713	PAIRED	1
PRJNA1017964	null	HTIR29125	superficial thoracic muscle	A02	3	70	30	A02.03.070.30	tissue	superficial thoracic muscle	chest muscle	muscle	exercise system	juvenile	female	Bovidae	Ovis aries	Small-tail Han sheep	healthy	null	null	null	null	a large-scale transcriptome atlas based on 8 * 110 self-generated RNA-seq profiles at sub-tissue resolution	R2	null	illumina	ars_ui_ramb_v2	94.59	24049163	2.74518	PAIRED	1
PRJNA1017964	null	HTIR29127	serratus ventralis	A02	3	70	40	A02.03.070.40	tissue	serratus ventralis	chest muscle	muscle	exercise system	juvenile	female	Bovidae	Ovis aries	Small-tail Han sheep	healthy	null	null	null	null	a large-scale transcriptome atlas based on 8 * 110 self-generated RNA-seq profiles at sub-tissue resolution	R1	null	illumina	ars_ui_ramb_v2	96.48	59882171	6.83548	PAIRED	1
PRJNA1017964	null	HTIR29128	serratus ventralis	A02	3	70	40	A02.03.070.40	tissue	serratus ventralis	chest muscle	muscle	exercise system	juvenile	female	Bovidae	Ovis aries	Small-tail Han sheep	healthy	null	null	null	null	a large-scale transcriptome atlas based on 8 * 110 self-generated RNA-seq profiles at sub-tissue resolution	R2	null	illumina	ars_ui_ramb_v2	95.92	35763260	4.08234	PAIRED	1
PRJNA1017964	null	HTIR29130	supraspinatus muscle	A02	3	160	45	A02.03.160.45	tissue	supraspinatus muscle	shoulder muscle	muscle	exercise system	juvenile	female	Bovidae	Ovis aries	Small-tail Han sheep	healthy	null	null	null	null	a large-scale transcriptome atlas based on 8 * 110 self-generated RNA-seq profiles at sub-tissue resolution	R1	null	illumina	ars_ui_ramb_v2	96.46	60912719	6.95312	PAIRED	1
PRJNA1017964	null	HTIR29131	supraspinatus muscle	A02	3	160	45	A02.03.160.45	tissue	supraspinatus muscle	shoulder muscle	muscle	exercise system	juvenile	female	Bovidae	Ovis aries	Small-tail Han sheep	healthy	null	null	null	null	a large-scale transcriptome atlas based on 8 * 110 self-generated RNA-seq profiles at sub-tissue resolution	R2	null	illumina	ars_ui_ramb_v2	95.88	30796078	3.51534	PAIRED	1
PRJNA1017964	null	HTIR29133	infraspinatus	A02	3	160	50	A02.03.160.50	tissue	infraspinatus	shoulder muscle	muscle	exercise system	juvenile	female	Bovidae	Ovis aries	Small-tail Han sheep	healthy	null	null	null	null	a large-scale transcriptome atlas based on 8 * 110 self-generated RNA-seq profiles at sub-tissue resolution	R1	null	illumina	ars_ui_ramb_v2	96.02	27957507	3.19132	PAIRED	1
PRJNA1017964	null	HTIR29134	infraspinatus	A02	3	160	50	A02.03.160.50	tissue	infraspinatus	shoulder muscle	muscle	exercise system	juvenile	female	Bovidae	Ovis aries	Small-tail Han sheep	healthy	null	null	null	null	a large-scale transcriptome atlas based on 8 * 110 self-generated RNA-seq profiles at sub-tissue resolution	R2	null	illumina	ars_ui_ramb_v2	95.28	20292194	2.31633	PAIRED	1
PRJNA1017964	null	HTIR29136	deltoid	A02	3	160	55	A02.03.160.55	tissue	deltoid	shoulder muscle	muscle	exercise system	juvenile	female	Bovidae	Ovis aries	Small-tail Han sheep	healthy	null	null	null	null	a large-scale transcriptome atlas based on 8 * 110 self-generated RNA-seq profiles at sub-tissue resolution	R1	null	illumina	ars_ui_ramb_v2	96.37	19168951	2.18811	PAIRED	1
PRJNA1017964	null	HTIR29137	deltoid	A02	3	160	55	A02.03.160.55	tissue	deltoid	shoulder muscle	muscle	exercise system	juvenile	female	Bovidae	Ovis aries	Small-tail Han sheep	healthy	null	null	null	null	a large-scale transcriptome atlas based on 8 * 110 self-generated RNA-seq profiles at sub-tissue resolution	R2	null	illumina	ars_ui_ramb_v2	95.66	30881823	3.52513	PAIRED	1
PRJNA1017964	null	HTIR29139	musculus trapezius thoracalis	A02	3	20	70	A02.03.020.70	tissue	musculus trapezius thoracalis	shoulder girdle muscle	muscle	exercise system	juvenile	female	Bovidae	Ovis aries	Small-tail Han sheep	healthy	null	null	null	null	a large-scale transcriptome atlas based on 8 * 110 self-generated RNA-seq profiles at sub-tissue resolution	R1	null	illumina	ars_ui_ramb_v2	96.13	30134643	3.43984	PAIRED	1
PRJNA1017964	null	HTIR29140	musculus trapezius thoracalis	A02	3	20	70	A02.03.020.70	tissue	musculus trapezius thoracalis	shoulder girdle muscle	muscle	exercise system	juvenile	female	Bovidae	Ovis aries	Small-tail Han sheep	healthy	null	null	null	null	a large-scale transcriptome atlas based on 8 * 110 self-generated RNA-seq profiles at sub-tissue resolution	R2	null	illumina	ars_ui_ramb_v2	95.49	26096607	2.9789	PAIRED	1
PRJNA1017964	null	HTIR29142	musculus trapezius cervicalis	A02	3	20	75	A02.03.020.75	tissue	musculus trapezius cervicalis	shoulder girdle muscle	muscle	exercise system	juvenile	female	Bovidae	Ovis aries	Small-tail Han sheep	healthy	null	null	null	null	a large-scale transcriptome atlas based on 8 * 110 self-generated RNA-seq profiles at sub-tissue resolution	R1	null	illumina	ars_ui_ramb_v2	96.42	19417216	2.21645	PAIRED	1
PRJNA1017964	null	HTIR29143	musculus trapezius cervicalis	A02	3	20	75	A02.03.020.75	tissue	musculus trapezius cervicalis	shoulder girdle muscle	muscle	exercise system	juvenile	female	Bovidae	Ovis aries	Small-tail Han sheep	healthy	null	null	null	null	a large-scale transcriptome atlas based on 8 * 110 self-generated RNA-seq profiles at sub-tissue resolution	R2	null	illumina	ars_ui_ramb_v2	95.81	33327249	3.80427	PAIRED	1
PRJNA1017964	null	HTIR29145	fascial extensor of forearm	A02	3	30	10	A02.03.030.10	tissue	fascial extensor of forearm	arm muscles	muscle	exercise system	juvenile	female	Bovidae	Ovis aries	Small-tail Han sheep	healthy	null	null	null	null	a large-scale transcriptome atlas based on 8 * 110 self-generated RNA-seq profiles at sub-tissue resolution	R1	null	illumina	ars_ui_ramb_v2	96.12	62118468	7.09075	PAIRED	1
PRJNA1017964	null	HTIR29146	fascial extensor of forearm	A02	3	30	10	A02.03.030.10	tissue	fascial extensor of forearm	arm muscles	muscle	exercise system	juvenile	female	Bovidae	Ovis aries	Small-tail Han sheep	healthy	null	null	null	null	a large-scale transcriptome atlas based on 8 * 110 self-generated RNA-seq profiles at sub-tissue resolution	R2	null	illumina	ars_ui_ramb_v2	95.44	37412953	4.27065	PAIRED	1
PRJNA1017964	null	HTIR29149	biceps brachii	A02	3	30	15	A02.03.030.15	tissue	biceps brachii	arm muscles	muscle	exercise system	juvenile	female	Bovidae	Ovis aries	Small-tail Han sheep	healthy	null	null	null	null	a large-scale transcriptome atlas based on 8 * 110 self-generated RNA-seq profiles at sub-tissue resolution	R1	null	illumina	ars_ui_ramb_v2	96.38	43899461	5.01107	PAIRED	1
PRJNA1017964	null	HTIR29150	biceps brachii	A02	3	30	15	A02.03.030.15	tissue	biceps brachii	arm muscles	muscle	exercise system	juvenile	female	Bovidae	Ovis aries	Small-tail Han sheep	healthy	null	null	null	null	a large-scale transcriptome atlas based on 8 * 110 self-generated RNA-seq profiles at sub-tissue resolution	R2	null	illumina	ars_ui_ramb_v2	95.92	23109305	2.6379	PAIRED	1
PRJNA1017964	null	HTIR29152	long head of triceps brachii	A02	3	30	25	A02.03.030.25	tissue	long head of triceps brachii	arm muscles	muscle	exercise system	juvenile	female	Bovidae	Ovis aries	Small-tail Han sheep	healthy	null	null	null	null	a large-scale transcriptome atlas based on 8 * 110 self-generated RNA-seq profiles at sub-tissue resolution	R1	null	illumina	ars_ui_ramb_v2	96.7	35823347	4.08919	PAIRED	1
PRJNA1017964	null	HTIR29153	long head of triceps brachii	A02	3	30	25	A02.03.030.25	tissue	long head of triceps brachii	arm muscles	muscle	exercise system	juvenile	female	Bovidae	Ovis aries	Small-tail Han sheep	healthy	null	null	null	null	a large-scale transcriptome atlas based on 8 * 110 self-generated RNA-seq profiles at sub-tissue resolution	R2	null	illumina	ars_ui_ramb_v2	96.14	31914585	3.64301	PAIRED	1
PRJNA1017964	null	HTIR29155	lateral head of triceps brachii	A02	3	30	30	A02.03.030.30	tissue	lateral head of triceps brachii	arm muscles	muscle	exercise system	juvenile	female	Bovidae	Ovis aries	Small-tail Han sheep	healthy	null	null	null	null	a large-scale transcriptome atlas based on 8 * 110 self-generated RNA-seq profiles at sub-tissue resolution	R1	null	illumina	ars_ui_ramb_v2	96.11	34351379	3.92117	PAIRED	1
PRJNA1017964	null	HTIR29156	lateral head of triceps brachii	A02	3	30	30	A02.03.030.30	tissue	lateral head of triceps brachii	arm muscles	muscle	exercise system	juvenile	female	Bovidae	Ovis aries	Small-tail Han sheep	healthy	null	null	null	null	a large-scale transcriptome atlas based on 8 * 110 self-generated RNA-seq profiles at sub-tissue resolution	R2	null	illumina	ars_ui_ramb_v2	95.64	33790377	3.85713	PAIRED	1
PRJNA1017964	null	HTIR29158	radial extensor of wrist	A02	3	40	5	A02.03.040.05	tissue	radial extensor of wrist	forearm and foot muscles	muscle	exercise system	juvenile	female	Bovidae	Ovis aries	Small-tail Han sheep	healthy	null	null	null	null	a large-scale transcriptome atlas based on 8 * 110 self-generated RNA-seq profiles at sub-tissue resolution	R1	null	illumina	ars_ui_ramb_v2	96.19	25101530	2.86531	PAIRED	1
PRJNA1017964	null	HTIR29159	radial extensor of wrist	A02	3	40	5	A02.03.040.05	tissue	radial extensor of wrist	forearm and foot muscles	muscle	exercise system	juvenile	female	Bovidae	Ovis aries	Small-tail Han sheep	healthy	null	null	null	null	a large-scale transcriptome atlas based on 8 * 110 self-generated RNA-seq profiles at sub-tissue resolution	R2	null	illumina	ars_ui_ramb_v2	95.62	28571001	3.26135	PAIRED	1
PRJNA1017964	null	HTIR29168	longissimus dorsi	A02	3	50	5	A02.03.050.05	tissue	longissimus dorsi	spinal muscle	muscle	exercise system	juvenile	female	Bovidae	Ovis aries	Small-tail Han sheep	healthy	null	null	null	null	a large-scale transcriptome atlas based on 8 * 110 self-generated RNA-seq profiles at sub-tissue resolution	R1	null	illumina	ars_ui_ramb_v2	96.46	22444791	2.56205	PAIRED	1
PRJNA1017964	null	HTIR29173	longissimus dorsi	A02	3	50	5	A02.03.050.05	tissue	longissimus dorsi	spinal muscle	muscle	exercise system	juvenile	female	Bovidae	Ovis aries	Small-tail Han sheep	healthy	null	null	null	null	a large-scale transcriptome atlas based on 8 * 110 self-generated RNA-seq profiles at sub-tissue resolution	R2	null	illumina	ars_ui_ramb_v2	94.65	39117482	4.46522	PAIRED	1
PRJNA1017964	null	HTIR29176	splenius	A02	3	50	15	A02.03.050.15	tissue	splenius	spinal muscle	muscle	exercise system	juvenile	female	Bovidae	Ovis aries	Small-tail Han sheep	healthy	null	null	null	null	a large-scale transcriptome atlas based on 8 * 110 self-generated RNA-seq profiles at sub-tissue resolution	R1	null	illumina	ars_ui_ramb_v2	96.47	25410505	2.90058	PAIRED	1
PRJNA1017964	null	HTIR29177	splenius	A02	3	50	15	A02.03.050.15	tissue	splenius	spinal muscle	muscle	exercise system	juvenile	female	Bovidae	Ovis aries	Small-tail Han sheep	healthy	null	null	null	null	a large-scale transcriptome atlas based on 8 * 110 self-generated RNA-seq profiles at sub-tissue resolution	R2	null	illumina	ars_ui_ramb_v2	95.92	35801293	4.08668	PAIRED	1
PRJNA1017964	null	HTIR29179	sternocephalicus muscle	A02	3	60	5	A02.03.060.05	tissue	sternocephalicus muscle	cervical ventral muscle	muscle	exercise system	juvenile	female	Bovidae	Ovis aries	Small-tail Han sheep	healthy	null	null	null	null	a large-scale transcriptome atlas based on 8 * 110 self-generated RNA-seq profiles at sub-tissue resolution	R1	null	illumina	ars_ui_ramb_v2	96.56	26130808	2.9828	PAIRED	1
PRJNA1017964	null	HTIR29180	sternocephalicus muscle	A02	3	60	5	A02.03.060.05	tissue	sternocephalicus muscle	cervical ventral muscle	muscle	exercise system	juvenile	female	Bovidae	Ovis aries	Small-tail Han sheep	healthy	null	null	null	null	a large-scale transcriptome atlas based on 8 * 110 self-generated RNA-seq profiles at sub-tissue resolution	R2	null	illumina	ars_ui_ramb_v2	95.92	33214760	3.79143	PAIRED	1
PRJNA1017964	null	HTIR29182	midriff	A02	3	70	15	A02.03.070.15	tissue	midriff	chest muscle	muscle	exercise system	juvenile	female	Bovidae	Ovis aries	Small-tail Han sheep	healthy	null	null	null	null	a large-scale transcriptome atlas based on 8 * 110 self-generated RNA-seq profiles at sub-tissue resolution	R1	null	illumina	ars_ui_ramb_v2	96.27	19523370	2.22857	PAIRED	1
PRJNA1017964	null	HTIR29183	midriff	A02	3	70	15	A02.03.070.15	tissue	midriff	chest muscle	muscle	exercise system	juvenile	female	Bovidae	Ovis aries	Small-tail Han sheep	healthy	null	null	null	null	a large-scale transcriptome atlas based on 8 * 110 self-generated RNA-seq profiles at sub-tissue resolution	R2	null	illumina	ars_ui_ramb_v2	95.69	30850802	3.52158	PAIRED	1
PRJNA1017964	null	HTIR29185	obliquus externus abdominis	A02	3	80	5	A02.03.080.05	tissue	obliquus externus abdominis	abdominal muscle	muscle	exercise system	juvenile	female	Bovidae	Ovis aries	Small-tail Han sheep	healthy	null	null	null	null	a large-scale transcriptome atlas based on 8 * 110 self-generated RNA-seq profiles at sub-tissue resolution	R1	null	illumina	ars_ui_ramb_v2	51.97	25962235	2.96356	PAIRED	1
PRJNA1017964	null	HTIR29186	obliquus externus abdominis	A02	3	80	5	A02.03.080.05	tissue	obliquus externus abdominis	abdominal muscle	muscle	exercise system	juvenile	female	Bovidae	Ovis aries	Small-tail Han sheep	healthy	null	null	null	null	a large-scale transcriptome atlas based on 8 * 110 self-generated RNA-seq profiles at sub-tissue resolution	R2	null	illumina	ars_ui_ramb_v2	51.26	23606473	2.69465	PAIRED	1
PRJNA1017964	null	HTIR29188	lateral rectus abdominis	A02	3	80	30	A02.03.080.30	tissue	lateral rectus abdominis	abdominal muscle	muscle	exercise system	juvenile	female	Bovidae	Ovis aries	Small-tail Han sheep	healthy	null	null	null	null	a large-scale transcriptome atlas based on 8 * 110 self-generated RNA-seq profiles at sub-tissue resolution	R1	null	illumina	ars_ui_ramb_v2	96.22	48588310	5.5463	PAIRED	1
PRJNA1017964	null	HTIR29189	lateral rectus abdominis	A02	3	80	30	A02.03.080.30	tissue	lateral rectus abdominis	abdominal muscle	muscle	exercise system	juvenile	female	Bovidae	Ovis aries	Small-tail Han sheep	healthy	null	null	null	null	a large-scale transcriptome atlas based on 8 * 110 self-generated RNA-seq profiles at sub-tissue resolution	R2	null	illumina	ars_ui_ramb_v2	95.53	22416239	2.55879	PAIRED	1
PRJNA1017964	null	HTIR29191	medial rectus abdominis	A02	3	80	35	A02.03.080.35	tissue	medial rectus abdominis	abdominal muscle	muscle	exercise system	juvenile	female	Bovidae	Ovis aries	Small-tail Han sheep	healthy	null	null	null	null	a large-scale transcriptome atlas based on 8 * 110 self-generated RNA-seq profiles at sub-tissue resolution	R1	null	illumina	ars_ui_ramb_v2	95.92	10917731	1.24625	PAIRED	1
PRJNA1017964	null	HTIR29192	medial rectus abdominis	A02	3	80	35	A02.03.080.35	tissue	medial rectus abdominis	abdominal muscle	muscle	exercise system	juvenile	female	Bovidae	Ovis aries	Small-tail Han sheep	healthy	null	null	null	null	a large-scale transcriptome atlas based on 8 * 110 self-generated RNA-seq profiles at sub-tissue resolution	R2	null	illumina	ars_ui_ramb_v2	94.96	23574097	2.69096	PAIRED	1
PRJNA1017964	null	HTIR29194	masseter	A02	3	100	5	A02.03.100.05	tissue	masseter	chewing muscles	muscle	exercise system	juvenile	female	Bovidae	Ovis aries	Small-tail Han sheep	healthy	null	null	null	null	a large-scale transcriptome atlas based on 8 * 110 self-generated RNA-seq profiles at sub-tissue resolution	R1	null	illumina	ars_ui_ramb_v2	96.32	28583743	3.2628	PAIRED	1
PRJNA1017964	null	HTIR29195	masseter	A02	3	100	5	A02.03.100.05	tissue	masseter	chewing muscles	muscle	exercise system	juvenile	female	Bovidae	Ovis aries	Small-tail Han sheep	healthy	null	null	null	null	a large-scale transcriptome atlas based on 8 * 110 self-generated RNA-seq profiles at sub-tissue resolution	R2	null	illumina	ars_ui_ramb_v2	95.76	32691378	3.73168	PAIRED	1
PRJNA1017964	null	HTIR29197	gluteal muscle	A02	3	110	10	A02.03.110.10	tissue	superficial gluteal muscle	hip muscle	muscle	exercise system	juvenile	female	Bovidae	Ovis aries	Small-tail Han sheep	healthy	null	null	null	null	a large-scale transcriptome atlas based on 8 * 110 self-generated RNA-seq profiles at sub-tissue resolution	R1	null	illumina	ars_ui_ramb_v2	96.43	29989305	3.42325	PAIRED	1
PRJNA1017964	null	HTIR29198	gluteal muscle	A02	3	110	10	A02.03.110.10	tissue	superficial gluteal muscle	hip muscle	muscle	exercise system	juvenile	female	Bovidae	Ovis aries	Small-tail Han sheep	healthy	null	null	null	null	a large-scale transcriptome atlas based on 8 * 110 self-generated RNA-seq profiles at sub-tissue resolution	R2	null	illumina	ars_ui_ramb_v2	95.74	22143335	2.52764	PAIRED	1
PRJNA1017964	null	HTIR29200	middle gluteal muscle	A02	3	110	15	A02.03.110.15	tissue	middle gluteal muscle	hip muscle	muscle	exercise system	juvenile	female	Bovidae	Ovis aries	Small-tail Han sheep	healthy	null	null	null	null	a large-scale transcriptome atlas based on 8 * 110 self-generated RNA-seq profiles at sub-tissue resolution	R1	null	illumina	ars_ui_ramb_v2	96.61	22778114	2.6001	PAIRED	1
PRJNA1017964	null	HTIR29201	middle gluteal muscle	A02	3	110	15	A02.03.110.15	tissue	middle gluteal muscle	hip muscle	muscle	exercise system	juvenile	female	Bovidae	Ovis aries	Small-tail Han sheep	healthy	null	null	null	null	a large-scale transcriptome atlas based on 8 * 110 self-generated RNA-seq profiles at sub-tissue resolution	R2	null	illumina	ars_ui_ramb_v2	94.78	34404272	3.92721	PAIRED	1
PRJNA1017964	null	HTIR29203	gluteus femoris biceps	A02	3	120	5	A02.03.120.05	tissue	gluteus femoris biceps	femoral muscle	muscle	exercise system	juvenile	female	Bovidae	Ovis aries	Small-tail Han sheep	healthy	null	null	null	null	a large-scale transcriptome atlas based on 8 * 110 self-generated RNA-seq profiles at sub-tissue resolution	R1	null	illumina	ars_ui_ramb_v2	96.25	35752987	4.08116	PAIRED	1
PRJNA1017964	null	HTIR29204	gluteus femoris biceps	A02	3	120	5	A02.03.120.05	tissue	gluteus femoris biceps	femoral muscle	muscle	exercise system	juvenile	female	Bovidae	Ovis aries	Small-tail Han sheep	healthy	null	null	null	null	a large-scale transcriptome atlas based on 8 * 110 self-generated RNA-seq profiles at sub-tissue resolution	R2	null	illumina	ars_ui_ramb_v2	95.63	23687386	2.70389	PAIRED	1
PRJNA1017964	null	HTIR29206	tensor fascia lata	A02	3	120	20	A02.03.120.20	tissue	tensor fascia lata	femoral muscle	muscle	exercise system	juvenile	female	Bovidae	Ovis aries	Small-tail Han sheep	healthy	null	null	null	null	a large-scale transcriptome atlas based on 8 * 110 self-generated RNA-seq profiles at sub-tissue resolution	R1	null	illumina	ars_ui_ramb_v2	96.44	33077214	3.77573	PAIRED	1
PRJNA1017964	null	HTIR29207	tensor fascia lata	A02	3	120	20	A02.03.120.20	tissue	tensor fascia lata	femoral muscle	muscle	exercise system	juvenile	female	Bovidae	Ovis aries	Small-tail Han sheep	healthy	null	null	null	null	a large-scale transcriptome atlas based on 8 * 110 self-generated RNA-seq profiles at sub-tissue resolution	R2	null	illumina	ars_ui_ramb_v2	95.84	35828999	4.08984	PAIRED	1
PRJNA1017964	null	HTIR29209	quadriceps femoris	A02	3	120	25	A02.03.120.25	tissue	quadriceps femoris	femoral muscle	muscle	exercise system	juvenile	female	Bovidae	Ovis aries	Small-tail Han sheep	healthy	null	null	null	null	a large-scale transcriptome atlas based on 8 * 110 self-generated RNA-seq profiles at sub-tissue resolution	R1	null	illumina	ars_ui_ramb_v2	96.08	21973513	2.50825	PAIRED	1
PRJNA1017964	null	HTIR29210	quadriceps femoris	A02	3	120	25	A02.03.120.25	tissue	quadriceps femoris	femoral muscle	muscle	exercise system	juvenile	female	Bovidae	Ovis aries	Small-tail Han sheep	healthy	null	null	null	null	a large-scale transcriptome atlas based on 8 * 110 self-generated RNA-seq profiles at sub-tissue resolution	R2	null	illumina	ars_ui_ramb_v2	95.52	37580297	4.28975	PAIRED	1
PRJNA1017964	null	HTIR29212	extensor digitorum longus	A02	3	130	15	A02.03.130.15	tissue	extensor digitorum longus	calf and hindfoot muscles	muscle	exercise system	juvenile	female	Bovidae	Ovis aries	Small-tail Han sheep	healthy	null	null	null	null	a large-scale transcriptome atlas based on 8 * 110 self-generated RNA-seq profiles at sub-tissue resolution	R1	null	illumina	ars_ui_ramb_v2	95.94	40818019	4.65933	PAIRED	1
PRJNA1017964	null	HTIR29213	extensor digitorum longus	A02	3	130	15	A02.03.130.15	tissue	extensor digitorum longus	calf and hindfoot muscles	muscle	exercise system	juvenile	female	Bovidae	Ovis aries	Small-tail Han sheep	healthy	null	null	null	null	a large-scale transcriptome atlas based on 8 * 110 self-generated RNA-seq profiles at sub-tissue resolution	R2	null	illumina	ars_ui_ramb_v2	94.98	42754398	4.88037	PAIRED	1
PRJNA1017964	null	HTIR29215	tail muscle	A02	3	140	0	A02.03.140.00	tissue	tail muscle	tail muscle	muscle	exercise system	juvenile	female	Bovidae	Ovis aries	Small-tail Han sheep	healthy	null	null	null	null	a large-scale transcriptome atlas based on 8 * 110 self-generated RNA-seq profiles at sub-tissue resolution	R1	null	illumina	ars_ui_ramb_v2	96.7	31779586	3.6276	PAIRED	1
PRJNA1017964	null	HTIR29216	tail muscle	A02	3	140	0	A02.03.140.00	tissue	tail muscle	tail muscle	muscle	exercise system	juvenile	female	Bovidae	Ovis aries	Small-tail Han sheep	healthy	null	null	null	null	a large-scale transcriptome atlas based on 8 * 110 self-generated RNA-seq profiles at sub-tissue resolution	R2	null	illumina	ars_ui_ramb_v2	95.93	36513196	4.16794	PAIRED	1
PRJNA1017964	null	HTIR29223	tail fat	A02	3	140	5	A02.03.140.05	tissue	tail fat	tail muscle	muscle	exercise system	juvenile	female	Bovidae	Ovis aries	Small-tail Han sheep	healthy	null	null	null	null	a large-scale transcriptome atlas based on 8 * 110 self-generated RNA-seq profiles at sub-tissue resolution	R1	null	illumina	ars_ui_ramb_v2	95.11	31194128	3.56077	PAIRED	1
PRJNA1017964	null	HTIR29225	tail fat	A02	3	140	5	A02.03.140.05	tissue	tail fat	tail muscle	muscle	exercise system	juvenile	female	Bovidae	Ovis aries	Small-tail Han sheep	healthy	null	null	null	null	a large-scale transcriptome atlas based on 8 * 110 self-generated RNA-seq profiles at sub-tissue resolution	R2	null	illumina	ars_ui_ramb_v2	94.67	29405266	3.35658	PAIRED	1
PRJNA1017964	null	HTIR29228	lip	A03	1	0	0	A03.01.000.00	tissue	lip	lip	lip	digestive system	juvenile	female	Bovidae	Ovis aries	Small-tail Han sheep	healthy	null	null	null	null	a large-scale transcriptome atlas based on 8 * 110 self-generated RNA-seq profiles at sub-tissue resolution	R1	null	illumina	ars_ui_ramb_v2	94.93	23642368	2.69875	PAIRED	1
PRJNA1017964	null	HTIR29229	lip	A03	1	0	0	A03.01.000.00	tissue	lip	lip	lip	digestive system	juvenile	female	Bovidae	Ovis aries	Small-tail Han sheep	healthy	null	null	null	null	a large-scale transcriptome atlas based on 8 * 110 self-generated RNA-seq profiles at sub-tissue resolution	R2	null	illumina	ars_ui_ramb_v2	94.89	32524193	3.7126	PAIRED	1
PRJNA1017964	null	HTIR29231	apex linguae	A03	5	10	0	A03.05.010.00	tissue	apex linguae	apex linguae	tongue	digestive system	juvenile	female	Bovidae	Ovis aries	Small-tail Han sheep	healthy	null	null	null	null	a large-scale transcriptome atlas based on 8 * 110 self-generated RNA-seq profiles at sub-tissue resolution	R1	null	illumina	ars_ui_ramb_v2	96.53	31326678	3.5759	PAIRED	1
PRJNA1017964	null	HTIR29232	apex linguae	A03	5	10	0	A03.05.010.00	tissue	apex linguae	apex linguae	tongue	digestive system	juvenile	female	Bovidae	Ovis aries	Small-tail Han sheep	healthy	null	null	null	null	a large-scale transcriptome atlas based on 8 * 110 self-generated RNA-seq profiles at sub-tissue resolution	R2	null	illumina	ars_ui_ramb_v2	96.04	27758173	3.16856	PAIRED	1
PRJNA1017964	null	HTIR29234	corpus linguae	A03	5	20	0	A03.05.020.00	tissue	corpus linguae	corpus linguae	tongue	digestive system	juvenile	female	Bovidae	Ovis aries	Small-tail Han sheep	healthy	null	null	null	null	a large-scale transcriptome atlas based on 8 * 110 self-generated RNA-seq profiles at sub-tissue resolution	R1	null	illumina	ars_ui_ramb_v2	96.27	31006190	3.53932	PAIRED	1
PRJNA1017964	null	HTIR29235	corpus linguae	A03	5	20	0	A03.05.020.00	tissue	corpus linguae	corpus linguae	tongue	digestive system	juvenile	female	Bovidae	Ovis aries	Small-tail Han sheep	healthy	null	null	null	null	a large-scale transcriptome atlas based on 8 * 110 self-generated RNA-seq profiles at sub-tissue resolution	R2	null	illumina	ars_ui_ramb_v2	95.6	32181937	3.67353	PAIRED	1
PRJNA1017964	null	HTIR29237	cervical esophagus	A03	11	10	0	A03.11.010.00	tissue	cervical esophagus	cervical esophagus	esophagus	digestive system	juvenile	female	Bovidae	Ovis aries	Small-tail Han sheep	healthy	null	null	null	null	a large-scale transcriptome atlas based on 8 * 110 self-generated RNA-seq profiles at sub-tissue resolution	R1	null	illumina	ars_ui_ramb_v2	96.78	32632148	3.72492	PAIRED	1
PRJNA1017964	null	HTIR29238	cervical esophagus	A03	11	10	0	A03.11.010.00	tissue	cervical esophagus	cervical esophagus	esophagus	digestive system	juvenile	female	Bovidae	Ovis aries	Small-tail Han sheep	healthy	null	null	null	null	a large-scale transcriptome atlas based on 8 * 110 self-generated RNA-seq profiles at sub-tissue resolution	R2	null	illumina	ars_ui_ramb_v2	96.22	37079360	4.23257	PAIRED	1
PRJNA1017964	null	HTIR29240	thoracic esophagus	A03	11	20	0	A03.11.020.00	tissue	thoracic esophagus	thoracic esophagus	esophagus	digestive system	juvenile	female	Bovidae	Ovis aries	Small-tail Han sheep	healthy	null	null	null	null	a large-scale transcriptome atlas based on 8 * 110 self-generated RNA-seq profiles at sub-tissue resolution	R1	null	illumina	ars_ui_ramb_v2	96.31	23351281	2.66552	PAIRED	1
PRJNA1017964	null	HTIR29241	thoracic esophagus	A03	11	20	0	A03.11.020.00	tissue	thoracic esophagus	thoracic esophagus	esophagus	digestive system	juvenile	female	Bovidae	Ovis aries	Small-tail Han sheep	healthy	null	null	null	null	a large-scale transcriptome atlas based on 8 * 110 self-generated RNA-seq profiles at sub-tissue resolution	R2	null	illumina	ars_ui_ramb_v2	95.79	31303878	3.5733	PAIRED	1
PRJNA1017964	null	HTIR29243	rumen dorsal sac	A03	12	10	10	A03.12.010.10	tissue	rumen dorsal sac	rumen	ruminant stomach	digestive system	juvenile	female	Bovidae	Ovis aries	Small-tail Han sheep	healthy	null	null	null	null	a large-scale transcriptome atlas based on 8 * 110 self-generated RNA-seq profiles at sub-tissue resolution	R1	null	illumina	ars_ui_ramb_v2	95.6	26606666	3.03712	PAIRED	1
PRJNA1017964	null	HTIR29244	rumen dorsal sac	A03	12	10	10	A03.12.010.10	tissue	rumen dorsal sac	rumen	ruminant stomach	digestive system	juvenile	female	Bovidae	Ovis aries	Small-tail Han sheep	healthy	null	null	null	null	a large-scale transcriptome atlas based on 8 * 110 self-generated RNA-seq profiles at sub-tissue resolution	R2	null	illumina	ars_ui_ramb_v2	94.8	32265933	3.68312	PAIRED	1
PRJNA1017964	null	HTIR29246	rumen ventral sac	A03	12	10	15	A03.12.010.15	tissue	rumen ventral sac	rumen	ruminant stomach	digestive system	juvenile	female	Bovidae	Ovis aries	Small-tail Han sheep	healthy	null	null	null	null	a large-scale transcriptome atlas based on 8 * 110 self-generated RNA-seq profiles at sub-tissue resolution	R1	null	illumina	ars_ui_ramb_v2	92.63	28774560	3.28458	PAIRED	1
PRJNA1017964	null	HTIR29247	rumen ventral sac	A03	12	10	15	A03.12.010.15	tissue	rumen ventral sac	rumen	ruminant stomach	digestive system	juvenile	female	Bovidae	Ovis aries	Small-tail Han sheep	healthy	null	null	null	null	a large-scale transcriptome atlas based on 8 * 110 self-generated RNA-seq profiles at sub-tissue resolution	R2	null	illumina	ars_ui_ramb_v2	92.24	34173767	3.9009	PAIRED	1
PRJNA1017964	null	HTIR29249	rumen predorsum blind sac	A03	12	10	20	A03.12.010.20	tissue	rumen predorsum blind sac	rumen	ruminant stomach	digestive system	juvenile	female	Bovidae	Ovis aries	Small-tail Han sheep	healthy	null	null	null	null	a large-scale transcriptome atlas based on 8 * 110 self-generated RNA-seq profiles at sub-tissue resolution	R1	null	illumina	ars_ui_ramb_v2	95.79	57960702	6.61615	PAIRED	1
PRJNA1017964	null	HTIR29250	rumen predorsum blind sac	A03	12	10	20	A03.12.010.20	tissue	rumen predorsum blind sac	rumen	ruminant stomach	digestive system	juvenile	female	Bovidae	Ovis aries	Small-tail Han sheep	healthy	null	null	null	null	a large-scale transcriptome atlas based on 8 * 110 self-generated RNA-seq profiles at sub-tissue resolution	R2	null	illumina	ars_ui_ramb_v2	95.14	28247931	3.22447	PAIRED	1
PRJNA1017964	null	HTIR29252	rumen venter posterior blind sac	A03	12	10	25	A03.12.010.25	tissue	rumen venter posterior blind sac	rumen	ruminant stomach	digestive system	juvenile	female	Bovidae	Ovis aries	Small-tail Han sheep	healthy	null	null	null	null	a large-scale transcriptome atlas based on 8 * 110 self-generated RNA-seq profiles at sub-tissue resolution	R1	null	illumina	ars_ui_ramb_v2	95.8	22166060	2.53023	PAIRED	1
PRJNA1017964	null	HTIR29253	rumen venter posterior blind sac	A03	12	10	25	A03.12.010.25	tissue	rumen venter posterior blind sac	rumen	ruminant stomach	digestive system	juvenile	female	Bovidae	Ovis aries	Small-tail Han sheep	healthy	null	null	null	null	a large-scale transcriptome atlas based on 8 * 110 self-generated RNA-seq profiles at sub-tissue resolution	R2	null	illumina	ars_ui_ramb_v2	95.11	34038414	3.88545	PAIRED	1
PRJNA1017964	null	HTIR29255	reticulum	A03	12	20	0	A03.12.020.00	tissue	reticulum	reticulum	ruminant stomach	digestive system	juvenile	female	Bovidae	Ovis aries	Small-tail Han sheep	healthy	null	null	null	null	a large-scale transcriptome atlas based on 8 * 110 self-generated RNA-seq profiles at sub-tissue resolution	R1	null	illumina	ars_ui_ramb_v2	95.56	63559323	7.25522	PAIRED	1
PRJNA1017964	null	HTIR29256	reticulum	A03	12	20	0	A03.12.020.00	tissue	reticulum	reticulum	ruminant stomach	digestive system	juvenile	female	Bovidae	Ovis aries	Small-tail Han sheep	healthy	null	null	null	null	a large-scale transcriptome atlas based on 8 * 110 self-generated RNA-seq profiles at sub-tissue resolution	R2	null	illumina	ars_ui_ramb_v2	94.82	32258026	3.68222	PAIRED	1
PRJNA1017964	null	HTIR29258	omasum	A03	12	30	0	A03.12.030.00	tissue	omasum	omasum	ruminant stomach	digestive system	juvenile	female	Bovidae	Ovis aries	Small-tail Han sheep	healthy	null	null	null	null	a large-scale transcriptome atlas based on 8 * 110 self-generated RNA-seq profiles at sub-tissue resolution	R1	null	illumina	ars_ui_ramb_v2	95.48	27220209	3.10716	PAIRED	1
PRJNA1017964	null	HTIR29259	omasum	A03	12	30	0	A03.12.030.00	tissue	omasum	omasum	ruminant stomach	digestive system	juvenile	female	Bovidae	Ovis aries	Small-tail Han sheep	healthy	null	null	null	null	a large-scale transcriptome atlas based on 8 * 110 self-generated RNA-seq profiles at sub-tissue resolution	R2	null	illumina	ars_ui_ramb_v2	94.69	29322060	3.34708	PAIRED	1
PRJNA1017964	null	HTIR29261	abomasum	A03	12	40	0	A03.12.040.00	tissue	abomasum	abomasum	ruminant stomach	digestive system	juvenile	female	Bovidae	Ovis aries	Small-tail Han sheep	healthy	null	null	null	null	a large-scale transcriptome atlas based on 8 * 110 self-generated RNA-seq profiles at sub-tissue resolution	R1	null	illumina	ars_ui_ramb_v2	96.61	62785382	7.16688	PAIRED	1
PRJNA1017964	null	HTIR29262	abomasum	A03	12	40	0	A03.12.040.00	tissue	abomasum	abomasum	ruminant stomach	digestive system	juvenile	female	Bovidae	Ovis aries	Small-tail Han sheep	healthy	null	null	null	null	a large-scale transcriptome atlas based on 8 * 110 self-generated RNA-seq profiles at sub-tissue resolution	R2	null	illumina	ars_ui_ramb_v2	96.09	36526248	4.16943	PAIRED	1
PRJNA1017964	null	HTIR29266	duodenum	A03	14	10	0	A03.14.010.00	tissue	duodenum	duodenum	intestines	digestive system	juvenile	female	Bovidae	Ovis aries	Small-tail Han sheep	healthy	null	null	null	null	a large-scale transcriptome atlas based on 8 * 110 self-generated RNA-seq profiles at sub-tissue resolution	R1	null	illumina	ars_ui_ramb_v2	95.62	25867068	2.9527	PAIRED	1
PRJNA1017964	null	HTIR29267	duodenum	A03	14	10	0	A03.14.010.00	tissue	duodenum	duodenum	intestines	digestive system	juvenile	female	Bovidae	Ovis aries	Small-tail Han sheep	healthy	null	null	null	null	a large-scale transcriptome atlas based on 8 * 110 self-generated RNA-seq profiles at sub-tissue resolution	R2	null	illumina	ars_ui_ramb_v2	95.51	27540984	3.14377	PAIRED	1
PRJNA1017964	null	HTIR29269	jejunum	A03	14	20	0	A03.14.020.00	tissue	jejunum	jejunum	intestines	digestive system	juvenile	female	Bovidae	Ovis aries	Small-tail Han sheep	healthy	null	null	null	null	a large-scale transcriptome atlas based on 8 * 110 self-generated RNA-seq profiles at sub-tissue resolution	R1	null	illumina	ars_ui_ramb_v2	96.38	25900007	2.95646	PAIRED	1
PRJNA1017964	null	HTIR29270	jejunum	A03	14	20	0	A03.14.020.00	tissue	jejunum	jejunum	intestines	digestive system	juvenile	female	Bovidae	Ovis aries	Small-tail Han sheep	healthy	null	null	null	null	a large-scale transcriptome atlas based on 8 * 110 self-generated RNA-seq profiles at sub-tissue resolution	R2	null	illumina	ars_ui_ramb_v2	96.32	32971666	3.76368	PAIRED	1
PRJNA1017964	null	HTIR29276	colon	A03	14	50	0	A03.14.050.00	tissue	colon	colon	intestines	digestive system	juvenile	female	Bovidae	Ovis aries	Small-tail Han sheep	healthy	null	null	null	null	a large-scale transcriptome atlas based on 8 * 110 self-generated RNA-seq profiles at sub-tissue resolution	R1	null	illumina	ars_ui_ramb_v2	95.7	24472244	2.79348	PAIRED	1
PRJNA1017964	null	HTIR29277	colon	A03	14	50	0	A03.14.050.00	tissue	colon	colon	intestines	digestive system	juvenile	female	Bovidae	Ovis aries	Small-tail Han sheep	healthy	null	null	null	null	a large-scale transcriptome atlas based on 8 * 110 self-generated RNA-seq profiles at sub-tissue resolution	R2	null	illumina	ars_ui_ramb_v2	95.16	31017360	3.5406	PAIRED	1
PRJNA1017964	null	HTIR29279	rectum	A03	14	60	0	A03.14.060.00	tissue	rectum	rectum	intestines	digestive system	juvenile	female	Bovidae	Ovis aries	Small-tail Han sheep	healthy	null	null	null	null	a large-scale transcriptome atlas based on 8 * 110 self-generated RNA-seq profiles at sub-tissue resolution	R1	null	illumina	ars_ui_ramb_v2	96.12	14660609	1.67349	PAIRED	1
PRJNA1017964	null	HTIR29280	rectum	A03	14	60	0	A03.14.060.00	tissue	rectum	rectum	intestines	digestive system	juvenile	female	Bovidae	Ovis aries	Small-tail Han sheep	healthy	null	null	null	null	a large-scale transcriptome atlas based on 8 * 110 self-generated RNA-seq profiles at sub-tissue resolution	R2	null	illumina	ars_ui_ramb_v2	96.31	47148334	5.38193	PAIRED	1
PRJNA1017964	null	HTIR29282	intestinal fat	A03	14	80	0	A03.14.080.00	tissue	intestinal fat	intestinal fat	intestines	digestive system	juvenile	female	Bovidae	Ovis aries	Small-tail Han sheep	healthy	null	null	null	null	a large-scale transcriptome atlas based on 8 * 110 self-generated RNA-seq profiles at sub-tissue resolution	R1	null	illumina	ars_ui_ramb_v2	96.56	26620562	3.03871	PAIRED	1
PRJNA1017964	null	HTIR29283	intestinal fat	A03	14	80	0	A03.14.080.00	tissue	intestinal fat	intestinal fat	intestines	digestive system	juvenile	female	Bovidae	Ovis aries	Small-tail Han sheep	healthy	null	null	null	null	a large-scale transcriptome atlas based on 8 * 110 self-generated RNA-seq profiles at sub-tissue resolution	R2	null	illumina	ars_ui_ramb_v2	96.13	32101785	3.66438	PAIRED	1
PRJNA1017964	null	HTIR29302	gall bladder	A03	15	20	0	A03.15.020.00	tissue	gall bladder	gall bladder	liver	digestive system	juvenile	female	Bovidae	Ovis aries	Small-tail Han sheep	healthy	null	null	null	null	a large-scale transcriptome atlas based on 8 * 110 self-generated RNA-seq profiles at sub-tissue resolution	R1	null	illumina	ars_ui_ramb_v2	92.92	16085810	1.83618	PAIRED	1
PRJNA1017964	null	HTIR29303	gall bladder	A03	15	20	0	A03.15.020.00	tissue	gall bladder	gall bladder	liver	digestive system	juvenile	female	Bovidae	Ovis aries	Small-tail Han sheep	healthy	null	null	null	null	a large-scale transcriptome atlas based on 8 * 110 self-generated RNA-seq profiles at sub-tissue resolution	R2	null	illumina	ars_ui_ramb_v2	90.92	23662869	2.70109	PAIRED	1
PRJNA1017964	null	HTIR29305	lobus hepatic dexter	A03	15	40	10	A03.15.040.10	tissue	lobus hepatic dexter	lobe of liver	liver	digestive system	juvenile	female	Bovidae	Ovis aries	Small-tail Han sheep	healthy	null	null	null	null	a large-scale transcriptome atlas based on 8 * 110 self-generated RNA-seq profiles at sub-tissue resolution	R1	null	illumina	ars_ui_ramb_v2	96.13	23327269	2.66278	PAIRED	1
PRJNA1017964	null	HTIR29306	lobus hepatic dexter	A03	15	40	10	A03.15.040.10	tissue	lobus hepatic dexter	lobe of liver	liver	digestive system	juvenile	female	Bovidae	Ovis aries	Small-tail Han sheep	healthy	null	null	null	null	a large-scale transcriptome atlas based on 8 * 110 self-generated RNA-seq profiles at sub-tissue resolution	R2	null	illumina	ars_ui_ramb_v2	95.6	37658946	4.29873	PAIRED	1
PRJNA1017964	null	HTIR29308	lobus hepatic sinister	A03	15	40	15	A03.15.040.15	tissue	lobus hepatic sinister	lobe of liver	liver	digestive system	juvenile	female	Bovidae	Ovis aries	Small-tail Han sheep	healthy	null	null	null	null	a large-scale transcriptome atlas based on 8 * 110 self-generated RNA-seq profiles at sub-tissue resolution	R1	null	illumina	ars_ui_ramb_v2	94.44	21062271	2.40423	PAIRED	1
PRJNA1017964	null	HTIR29309	lobus hepatic sinister	A03	15	40	15	A03.15.040.15	tissue	lobus hepatic sinister	lobe of liver	liver	digestive system	juvenile	female	Bovidae	Ovis aries	Small-tail Han sheep	healthy	null	null	null	null	a large-scale transcriptome atlas based on 8 * 110 self-generated RNA-seq profiles at sub-tissue resolution	R2	null	illumina	ars_ui_ramb_v2	94.24	20268773	2.31366	PAIRED	1
PRJNA1017964	null	HTIR29311	lobus quadratus hepatis	A03	15	40	20	A03.15.040.20	tissue	lobus quadratus hepatis	lobe of liver	liver	digestive system	juvenile	female	Bovidae	Ovis aries	Small-tail Han sheep	healthy	null	null	null	null	a large-scale transcriptome atlas based on 8 * 110 self-generated RNA-seq profiles at sub-tissue resolution	R1	null	illumina	ars_ui_ramb_v2	96.07	40418132	4.61368	PAIRED	1
PRJNA1017964	null	HTIR29312	lobus quadratus hepatis	A03	15	40	20	A03.15.040.20	tissue	lobus quadratus hepatis	lobe of liver	liver	digestive system	juvenile	female	Bovidae	Ovis aries	Small-tail Han sheep	healthy	null	null	null	null	a large-scale transcriptome atlas based on 8 * 110 self-generated RNA-seq profiles at sub-tissue resolution	R2	null	illumina	ars_ui_ramb_v2	95.42	36611011	4.17911	PAIRED	1
PRJNA1017964	null	HTIR29314	lobus spigelii hepatis	A03	15	40	25	A03.15.040.25	tissue	lobus spigelii hepatis	lobe of liver	liver	digestive system	juvenile	female	Bovidae	Ovis aries	Small-tail Han sheep	healthy	null	null	null	null	a large-scale transcriptome atlas based on 8 * 110 self-generated RNA-seq profiles at sub-tissue resolution	R1	null	illumina	ars_ui_ramb_v2	95.91	36020042	4.11165	PAIRED	1
PRJNA1017964	null	HTIR29315	lobus spigelii hepatis	A03	15	40	25	A03.15.040.25	tissue	lobus spigelii hepatis	lobe of liver	liver	digestive system	juvenile	female	Bovidae	Ovis aries	Small-tail Han sheep	healthy	null	null	null	null	a large-scale transcriptome atlas based on 8 * 110 self-generated RNA-seq profiles at sub-tissue resolution	R2	null	illumina	ars_ui_ramb_v2	95.29	31892451	3.64049	PAIRED	1
PRJNA1017964	null	HTIR29317	bile duct	A03	15	50	0	A03.15.050.00	tissue	bile duct	bile duct	liver	digestive system	juvenile	female	Bovidae	Ovis aries	Small-tail Han sheep	healthy	null	null	null	null	a large-scale transcriptome atlas based on 8 * 110 self-generated RNA-seq profiles at sub-tissue resolution	R1	null	illumina	ars_ui_ramb_v2	97	51690579	5.90042	PAIRED	1
PRJNA1017964	null	HTIR29318	bile duct	A03	15	50	0	A03.15.050.00	tissue	bile duct	bile duct	liver	digestive system	juvenile	female	Bovidae	Ovis aries	Small-tail Han sheep	healthy	null	null	null	null	a large-scale transcriptome atlas based on 8 * 110 self-generated RNA-seq profiles at sub-tissue resolution	R2	null	illumina	ars_ui_ramb_v2	96.64	30639419	3.49746	PAIRED	1
PRJNA1017964	null	HTIR29320	laryngeal muscle	A04	3	50	0	A04.03.050.00	tissue	laryngeal muscle	laryngeal muscle	throat	respiratory system	juvenile	female	Bovidae	Ovis aries	Small-tail Han sheep	healthy	null	null	null	null	a large-scale transcriptome atlas based on 8 * 110 self-generated RNA-seq profiles at sub-tissue resolution	R1	null	illumina	ars_ui_ramb_v2	95.19	20713667	2.36444	PAIRED	1
PRJNA1017964	null	HTIR29321	laryngeal muscle	A04	3	50	0	A04.03.050.00	tissue	laryngeal muscle	laryngeal muscle	throat	respiratory system	juvenile	female	Bovidae	Ovis aries	Small-tail Han sheep	healthy	null	null	null	null	a large-scale transcriptome atlas based on 8 * 110 self-generated RNA-seq profiles at sub-tissue resolution	R2	null	illumina	ars_ui_ramb_v2	94.57	29780639	3.39943	PAIRED	1
PRJNA1017964	null	HTIR29323	laryngeal hose	A04	3	80	0	A04.03.080.00	tissue	laryngeal hose	laryngeal hose	throat	respiratory system	juvenile	female	Bovidae	Ovis aries	Small-tail Han sheep	healthy	null	null	null	null	a large-scale transcriptome atlas based on 8 * 110 self-generated RNA-seq profiles at sub-tissue resolution	R1	null	illumina	ars_ui_ramb_v2	95.15	25168273	2.87293	PAIRED	1
PRJNA1017964	null	HTIR29324	laryngeal hose	A04	3	80	0	A04.03.080.00	tissue	laryngeal hose	laryngeal hose	throat	respiratory system	juvenile	female	Bovidae	Ovis aries	Small-tail Han sheep	healthy	null	null	null	null	a large-scale transcriptome atlas based on 8 * 110 self-generated RNA-seq profiles at sub-tissue resolution	R2	null	illumina	ars_ui_ramb_v2	94.56	33646023	3.84066	PAIRED	1
PRJNA1017964	null	HTIR29326	trachea	A04	4	0	0	A04.04.000.00	tissue	trachea	trachea	trachea	respiratory system	juvenile	female	Bovidae	Ovis aries	Small-tail Han sheep	healthy	null	null	null	null	a large-scale transcriptome atlas based on 8 * 110 self-generated RNA-seq profiles at sub-tissue resolution	R1	null	illumina	ars_ui_ramb_v2	96.05	60807513	6.94111	PAIRED	1
PRJNA1017964	null	HTIR29327	trachea	A04	4	0	0	A04.04.000.00	tissue	trachea	trachea	trachea	respiratory system	juvenile	female	Bovidae	Ovis aries	Small-tail Han sheep	healthy	null	null	null	null	a large-scale transcriptome atlas based on 8 * 110 self-generated RNA-seq profiles at sub-tissue resolution	R2	null	illumina	ars_ui_ramb_v2	96.22	55476610	6.33259	PAIRED	1
PRJNA1017964	null	HTIR29334	lobus superior pulmonis dextri	A04	6	10	0	A04.06.010.00	tissue	lobus superior pulmonis dextri	lobus superior pulmonis dextri	lung	respiratory system	juvenile	female	Bovidae	Ovis aries	Small-tail Han sheep	healthy	null	null	null	null	a large-scale transcriptome atlas based on 8 * 110 self-generated RNA-seq profiles at sub-tissue resolution	R1	null	illumina	ars_ui_ramb_v2	96.88	22440792	2.56159	PAIRED	1
PRJNA1017964	null	HTIR29335	lobus superior pulmonis dextri	A04	6	10	0	A04.06.010.00	tissue	lobus superior pulmonis dextri	lobus superior pulmonis dextri	lung	respiratory system	juvenile	female	Bovidae	Ovis aries	Small-tail Han sheep	healthy	null	null	null	null	a large-scale transcriptome atlas based on 8 * 110 self-generated RNA-seq profiles at sub-tissue resolution	R2	null	illumina	ars_ui_ramb_v2	96.61	38273037	4.36882	PAIRED	1
PRJNA1017964	null	HTIR29347	renal fat sac	A05	1	10	0	A05.01.010.00	tissue	renal fat sac	renal fat sac	kidney	urinary system	juvenile	female	Bovidae	Ovis aries	Small-tail Han sheep	healthy	null	null	null	null	a large-scale transcriptome atlas based on 8 * 110 self-generated RNA-seq profiles at sub-tissue resolution	R1	null	illumina	ars_ui_ramb_v2	96.65	68246735	7.79029	PAIRED	1
PRJNA1017964	null	HTIR29349	renal fat sac	A05	1	10	0	A05.01.010.00	tissue	renal fat sac	renal fat sac	kidney	urinary system	juvenile	female	Bovidae	Ovis aries	Small-tail Han sheep	healthy	null	null	null	null	a large-scale transcriptome atlas based on 8 * 110 self-generated RNA-seq profiles at sub-tissue resolution	R2	null	illumina	ars_ui_ramb_v2	96.08	32396487	3.69802	PAIRED	1
PRJNA1017964	null	HTIR29352	renal medulla	A05	1	60	0	A05.01.060.00	tissue	renal medulla	renal medulla	kidney	urinary system	juvenile	female	Bovidae	Ovis aries	Small-tail Han sheep	healthy	null	null	null	null	a large-scale transcriptome atlas based on 8 * 110 self-generated RNA-seq profiles at sub-tissue resolution	R1	null	illumina	ars_ui_ramb_v2	96.28	21008023	2.39804	PAIRED	1
PRJNA1017964	null	HTIR29353	renal medulla	A05	1	60	0	A05.01.060.00	tissue	renal medulla	renal medulla	kidney	urinary system	juvenile	female	Bovidae	Ovis aries	Small-tail Han sheep	healthy	null	null	null	null	a large-scale transcriptome atlas based on 8 * 110 self-generated RNA-seq profiles at sub-tissue resolution	R2	null	illumina	ars_ui_ramb_v2	95.67	28682959	3.27413	PAIRED	1
PRJNA1017964	null	HTIR29355	ureter	A05	2	10	0	A05.02.010.00	tissue	ureter	ureter	ureter	urinary system	juvenile	female	Bovidae	Ovis aries	Small-tail Han sheep	healthy	null	null	null	null	a large-scale transcriptome atlas based on 8 * 110 self-generated RNA-seq profiles at sub-tissue resolution	R1	null	illumina	ars_ui_ramb_v2	96.05	63523177	7.2511	PAIRED	1
PRJNA1017964	null	HTIR29356	ureter	A05	2	10	0	A05.02.010.00	tissue	ureter	ureter	ureter	urinary system	juvenile	female	Bovidae	Ovis aries	Small-tail Han sheep	healthy	null	null	null	null	a large-scale transcriptome atlas based on 8 * 110 self-generated RNA-seq profiles at sub-tissue resolution	R2	null	illumina	ars_ui_ramb_v2	95.51	35303101	4.02981	PAIRED	1
PRJNA1017964	null	HTIR29358	bladder	A05	3	0	0	A05.03.000.00	tissue	bladder	bladder	bladder	urinary system	juvenile	female	Bovidae	Ovis aries	Small-tail Han sheep	healthy	null	null	null	null	a large-scale transcriptome atlas based on 8 * 110 self-generated RNA-seq profiles at sub-tissue resolution	R1	null	illumina	ars_ui_ramb_v2	95.64	46785624	5.34053	PAIRED	1
PRJNA1017964	null	HTIR29359	bladder	A05	3	0	0	A05.03.000.00	tissue	bladder	bladder	bladder	urinary system	juvenile	female	Bovidae	Ovis aries	Small-tail Han sheep	healthy	null	null	null	null	a large-scale transcriptome atlas based on 8 * 110 self-generated RNA-seq profiles at sub-tissue resolution	R2	null	illumina	ars_ui_ramb_v2	95.83	25265440	2.88402	PAIRED	1
PRJNA1017964	null	HTIR29361	urethra	A05	4	0	0	A05.04.000.00	tissue	urethra	urethra	urethra	urinary system	juvenile	female	Bovidae	Ovis aries	Small-tail Han sheep	healthy	null	null	null	null	a large-scale transcriptome atlas based on 8 * 110 self-generated RNA-seq profiles at sub-tissue resolution	R1	null	illumina	ars_ui_ramb_v2	96.63	21991161	2.51027	PAIRED	1
PRJNA1017964	null	HTIR29362	urethra	A05	4	0	0	A05.04.000.00	tissue	urethra	urethra	urethra	urinary system	juvenile	female	Bovidae	Ovis aries	Small-tail Han sheep	healthy	null	null	null	null	a large-scale transcriptome atlas based on 8 * 110 self-generated RNA-seq profiles at sub-tissue resolution	R2	null	illumina	ars_ui_ramb_v2	96.07	29292185	3.34367	PAIRED	1
PRJNA1017964	null	HTIR29380	ovary	A06	1	0	0	A06.01.000.00	tissue	ovary	ovary	ovary	reproductive system	juvenile	female	Bovidae	Ovis aries	Small-tail Han sheep	healthy	null	null	null	null	a large-scale transcriptome atlas based on 8 * 110 self-generated RNA-seq profiles at sub-tissue resolution	R1	null	illumina	ars_ui_ramb_v2	96.63	32806790	3.74486	PAIRED	1
PRJNA1017964	null	HTIR29381	ovary	A06	1	0	0	A06.01.000.00	tissue	ovary	ovary	ovary	reproductive system	juvenile	female	Bovidae	Ovis aries	Small-tail Han sheep	healthy	null	null	null	null	a large-scale transcriptome atlas based on 8 * 110 self-generated RNA-seq profiles at sub-tissue resolution	R2	null	illumina	ars_ui_ramb_v2	95.2	39753418	4.53781	PAIRED	1
PRJNA1017964	null	HTIR29419	oviduct	A06	2	10	5	A06.02.010.05	tissue	oviduct	oviduct	oviduct	reproductive system	juvenile	female	Bovidae	Ovis aries	Small-tail Han sheep	healthy	null	null	null	null	a large-scale transcriptome atlas based on 8 * 110 self-generated RNA-seq profiles at sub-tissue resolution	R1	null	illumina	ars_ui_ramb_v2	96.29	57569480	6.57149	PAIRED	1
PRJNA1017964	null	HTIR29420	oviduct	A06	2	10	5	A06.02.010.05	tissue	oviduct	oviduct	oviduct	reproductive system	juvenile	female	Bovidae	Ovis aries	Small-tail Han sheep	healthy	null	null	null	null	a large-scale transcriptome atlas based on 8 * 110 self-generated RNA-seq profiles at sub-tissue resolution	R2	null	illumina	ars_ui_ramb_v2	96.03	42980008	4.90612	PAIRED	1
PRJNA1017964	null	HTIR29434	uterus	A06	3	0	0	A06.03.000.00	tissue	uterus	uterus	uterus	reproductive system	juvenile	female	Bovidae	Ovis aries	Small-tail Han sheep	healthy	null	null	null	null	a large-scale transcriptome atlas based on 8 * 110 self-generated RNA-seq profiles at sub-tissue resolution	R1	null	illumina	ars_ui_ramb_v2	96.26	28006905	3.19696	PAIRED	1
PRJNA1017964	null	HTIR29435	uterus	A06	3	0	0	A06.03.000.00	tissue	uterus	uterus	uterus	reproductive system	juvenile	female	Bovidae	Ovis aries	Small-tail Han sheep	healthy	null	null	null	null	a large-scale transcriptome atlas based on 8 * 110 self-generated RNA-seq profiles at sub-tissue resolution	R2	null	illumina	ars_ui_ramb_v2	97.52	27735855	3.16602	PAIRED	1
PRJNA1017964	null	HTIR29437	uterine caruncle	A06	3	10	5	A06.03.010.05	tissue	uterine caruncle	uterine horn	uterus	reproductive system	juvenile	female	Bovidae	Ovis aries	Small-tail Han sheep	healthy	null	null	null	null	a large-scale transcriptome atlas based on 8 * 110 self-generated RNA-seq profiles at sub-tissue resolution	R1	null	illumina	ars_ui_ramb_v2	95.76	21859500	2.49524	PAIRED	1
PRJNA1017964	null	HTIR29438	uterine caruncle	A06	3	10	5	A06.03.010.05	tissue	uterine caruncle	uterine horn	uterus	reproductive system	juvenile	female	Bovidae	Ovis aries	Small-tail Han sheep	healthy	null	null	null	null	a large-scale transcriptome atlas based on 8 * 110 self-generated RNA-seq profiles at sub-tissue resolution	R2	null	illumina	ars_ui_ramb_v2	94.21	29519062	3.36957	PAIRED	1
PRJNA1017964	null	HTIR29440	cervix top	A06	3	20	5	A06.03.020.05	tissue	cervix top	uterine cervix	uterus	reproductive system	juvenile	female	Bovidae	Ovis aries	Small-tail Han sheep	healthy	null	null	null	null	a large-scale transcriptome atlas based on 8 * 110 self-generated RNA-seq profiles at sub-tissue resolution	R1	null	illumina	ars_ui_ramb_v2	95.92	27243895	3.10986	PAIRED	1
PRJNA1017964	null	HTIR29441	cervix top	A06	3	20	5	A06.03.020.05	tissue	cervix top	uterine cervix	uterus	reproductive system	juvenile	female	Bovidae	Ovis aries	Small-tail Han sheep	healthy	null	null	null	null	a large-scale transcriptome atlas based on 8 * 110 self-generated RNA-seq profiles at sub-tissue resolution	R2	null	illumina	ars_ui_ramb_v2	95.38	36232690	4.13592	PAIRED	1
PRJNA1017964	null	HTIR29443	cervix bottom	A06	3	20	10	A06.03.020.10	tissue	cervix bottom	uterine cervix	uterus	reproductive system	juvenile	female	Bovidae	Ovis aries	Small-tail Han sheep	healthy	null	null	null	null	a large-scale transcriptome atlas based on 8 * 110 self-generated RNA-seq profiles at sub-tissue resolution	R1	null	illumina	ars_ui_ramb_v2	95.23	23621491	2.69637	PAIRED	1
PRJNA1017964	null	HTIR29444	cervix bottom	A06	3	20	10	A06.03.020.10	tissue	cervix bottom	uterine cervix	uterus	reproductive system	juvenile	female	Bovidae	Ovis aries	Small-tail Han sheep	healthy	null	null	null	null	a large-scale transcriptome atlas based on 8 * 110 self-generated RNA-seq profiles at sub-tissue resolution	R2	null	illumina	ars_ui_ramb_v2	94.68	34072337	3.88932	PAIRED	1
PRJNA1017964	null	HTIR29455	left atrium	A07	1	10	0	A07.01.010.00	tissue	left atrium	left atrium	heart	circulatory system	juvenile	female	Bovidae	Ovis aries	Small-tail Han sheep	healthy	null	null	null	null	a large-scale transcriptome atlas based on 8 * 110 self-generated RNA-seq profiles at sub-tissue resolution	R1	null	illumina	ars_ui_ramb_v2	94.17	25209497	2.87764	PAIRED	1
PRJNA1017964	null	HTIR29456	left atrium	A07	1	10	0	A07.01.010.00	tissue	left atrium	left atrium	heart	circulatory system	juvenile	female	Bovidae	Ovis aries	Small-tail Han sheep	healthy	null	null	null	null	a large-scale transcriptome atlas based on 8 * 110 self-generated RNA-seq profiles at sub-tissue resolution	R2	null	illumina	ars_ui_ramb_v2	93.62	30438346	3.4745	PAIRED	1
PRJNA1017964	null	HTIR29458	right atrium	A07	1	20	0	A07.01.020.00	tissue	right atrium	right atrium	heart	circulatory system	juvenile	female	Bovidae	Ovis aries	Small-tail Han sheep	healthy	null	null	null	null	a large-scale transcriptome atlas based on 8 * 110 self-generated RNA-seq profiles at sub-tissue resolution	R1	null	illumina	ars_ui_ramb_v2	95.41	23515333	2.68425	PAIRED	1
PRJNA1017964	null	HTIR29459	right atrium	A07	1	20	0	A07.01.020.00	tissue	right atrium	right atrium	heart	circulatory system	juvenile	female	Bovidae	Ovis aries	Small-tail Han sheep	healthy	null	null	null	null	a large-scale transcriptome atlas based on 8 * 110 self-generated RNA-seq profiles at sub-tissue resolution	R2	null	illumina	ars_ui_ramb_v2	94.82	28923229	3.30155	PAIRED	1
PRJNA1017964	null	HTIR29461	left ventricle	A07	1	30	5	A07.01.030.05	tissue	left ventricle	ventricle	heart	circulatory system	juvenile	female	Bovidae	Ovis aries	Small-tail Han sheep	healthy	null	null	null	null	a large-scale transcriptome atlas based on 8 * 110 self-generated RNA-seq profiles at sub-tissue resolution	R1	null	illumina	ars_ui_ramb_v2	95.78	19395188	2.21394	PAIRED	1
PRJNA1017964	null	HTIR29462	left ventricle	A07	1	30	5	A07.01.030.05	tissue	left ventricle	ventricle	heart	circulatory system	juvenile	female	Bovidae	Ovis aries	Small-tail Han sheep	healthy	null	null	null	null	a large-scale transcriptome atlas based on 8 * 110 self-generated RNA-seq profiles at sub-tissue resolution	R2	null	illumina	ars_ui_ramb_v2	95.09	21761774	2.48408	PAIRED	1
PRJNA1017964	null	HTIR29464	right ventricle	A07	1	30	10	A07.01.030.10	tissue	right ventricle	ventricle	heart	circulatory system	juvenile	female	Bovidae	Ovis aries	Small-tail Han sheep	healthy	null	null	null	null	a large-scale transcriptome atlas based on 8 * 110 self-generated RNA-seq profiles at sub-tissue resolution	R1	null	illumina	ars_ui_ramb_v2	95.61	20039682	2.28751	PAIRED	1
PRJNA1017964	null	HTIR29465	right ventricle	A07	1	30	10	A07.01.030.10	tissue	right ventricle	ventricle	heart	circulatory system	juvenile	female	Bovidae	Ovis aries	Small-tail Han sheep	healthy	null	null	null	null	a large-scale transcriptome atlas based on 8 * 110 self-generated RNA-seq profiles at sub-tissue resolution	R2	null	illumina	ars_ui_ramb_v2	95.02	27308450	3.11723	PAIRED	1
PRJNA1017964	null	HTIR29467	jugular	A07	2	10	0	A07.02.010.00	tissue	jugular	jugular	vessel	circulatory system	juvenile	female	Bovidae	Ovis aries	Small-tail Han sheep	healthy	null	null	null	null	a large-scale transcriptome atlas based on 8 * 110 self-generated RNA-seq profiles at sub-tissue resolution	R1	null	illumina	ars_ui_ramb_v2	95.6	40413699	4.61318	PAIRED	1
PRJNA1017964	null	HTIR29468	jugular	A07	2	10	0	A07.02.010.00	tissue	jugular	jugular	vessel	circulatory system	juvenile	female	Bovidae	Ovis aries	Small-tail Han sheep	healthy	null	null	null	null	a large-scale transcriptome atlas based on 8 * 110 self-generated RNA-seq profiles at sub-tissue resolution	R2	null	illumina	ars_ui_ramb_v2	95.87	23759960	2.71217	PAIRED	1
PRJNA1017964	null	HTIR29470	pulmonary artery	A07	2	40	0	A07.02.040.00	tissue	pulmonary artery	pulmonary artery	vessel	circulatory system	juvenile	female	Bovidae	Ovis aries	Small-tail Han sheep	healthy	null	null	null	null	a large-scale transcriptome atlas based on 8 * 110 self-generated RNA-seq profiles at sub-tissue resolution	R1	null	illumina	ars_ui_ramb_v2	97.03	57873260	6.60617	PAIRED	1
PRJNA1017964	null	HTIR29471	pulmonary artery	A07	2	40	0	A07.02.040.00	tissue	pulmonary artery	pulmonary artery	vessel	circulatory system	juvenile	female	Bovidae	Ovis aries	Small-tail Han sheep	healthy	null	null	null	null	a large-scale transcriptome atlas based on 8 * 110 self-generated RNA-seq profiles at sub-tissue resolution	R2	null	illumina	ars_ui_ramb_v2	96.71	36400762	4.15511	PAIRED	1
PRJNA1017964	null	HTIR29473	pulmonary vein	A07	2	50	0	A07.02.050.00	tissue	pulmonary vein	pulmonary vein	vessel	circulatory system	juvenile	female	Bovidae	Ovis aries	Small-tail Han sheep	healthy	null	null	null	null	a large-scale transcriptome atlas based on 8 * 110 self-generated RNA-seq profiles at sub-tissue resolution	R1	null	illumina	ars_ui_ramb_v2	95.8	45118052	5.15017	PAIRED	1
PRJNA1017964	null	HTIR29474	pulmonary vein	A07	2	50	0	A07.02.050.00	tissue	pulmonary vein	pulmonary vein	vessel	circulatory system	juvenile	female	Bovidae	Ovis aries	Small-tail Han sheep	healthy	null	null	null	null	a large-scale transcriptome atlas based on 8 * 110 self-generated RNA-seq profiles at sub-tissue resolution	R2	null	illumina	ars_ui_ramb_v2	95.99	32424898	3.70127	PAIRED	1
PRJNA1017964	null	HTIR29476	aorta	A07	2	60	0	A07.02.060.00	tissue	aorta	aorta	vessel	circulatory system	juvenile	female	Bovidae	Ovis aries	Small-tail Han sheep	healthy	null	null	null	null	a large-scale transcriptome atlas based on 8 * 110 self-generated RNA-seq profiles at sub-tissue resolution	R1	null	illumina	ars_ui_ramb_v2	97	55708694	6.35908	PAIRED	1
PRJNA1017964	null	HTIR29477	aorta	A07	2	60	0	A07.02.060.00	tissue	aorta	aorta	vessel	circulatory system	juvenile	female	Bovidae	Ovis aries	Small-tail Han sheep	healthy	null	null	null	null	a large-scale transcriptome atlas based on 8 * 110 self-generated RNA-seq profiles at sub-tissue resolution	R2	null	illumina	ars_ui_ramb_v2	96.7	42133063	4.80944	PAIRED	1
PRJNA1017964	null	HTIR29495	white pulp	A08	4	10	0	A08.04.010.00	tissue	white pulp	white pulp	spleen	immune system	juvenile	female	Bovidae	Ovis aries	Small-tail Han sheep	healthy	null	null	null	null	a large-scale transcriptome atlas based on 8 * 110 self-generated RNA-seq profiles at sub-tissue resolution	R1	null	illumina	ars_ui_ramb_v2	95.07	25945282	2.96162	PAIRED	1
PRJNA1017964	null	HTIR29496	white pulp	A08	4	10	0	A08.04.010.00	tissue	white pulp	white pulp	spleen	immune system	juvenile	female	Bovidae	Ovis aries	Small-tail Han sheep	healthy	null	null	null	null	a large-scale transcriptome atlas based on 8 * 110 self-generated RNA-seq profiles at sub-tissue resolution	R2	null	illumina	ars_ui_ramb_v2	93.04	30273748	3.45571	PAIRED	1
PRJNA1017964	null	HTIR29498	red pulp	A08	4	20	0	A08.04.020.00	tissue	red pulp	red pulp	spleen	immune system	juvenile	female	Bovidae	Ovis aries	Small-tail Han sheep	healthy	null	null	null	null	a large-scale transcriptome atlas based on 8 * 110 self-generated RNA-seq profiles at sub-tissue resolution	R1	null	illumina	ars_ui_ramb_v2	95.09	61122091	6.97702	PAIRED	1
PRJNA1017964	null	HTIR29499	red pulp	A08	4	20	0	A08.04.020.00	tissue	red pulp	red pulp	spleen	immune system	juvenile	female	Bovidae	Ovis aries	Small-tail Han sheep	healthy	null	null	null	null	a large-scale transcriptome atlas based on 8 * 110 self-generated RNA-seq profiles at sub-tissue resolution	R2	null	illumina	ars_ui_ramb_v2	94.59	27258492	3.11153	PAIRED	1
PRJNA1017964	null	HTIR29501	thymus	A08	5	0	0	A08.05.000.00	tissue	thymus	thymus	thymus	immune system	juvenile	female	Bovidae	Ovis aries	Small-tail Han sheep	healthy	null	null	null	null	a large-scale transcriptome atlas based on 8 * 110 self-generated RNA-seq profiles at sub-tissue resolution	R1	null	illumina	ars_ui_ramb_v2	96.37	29832727	3.40537	PAIRED	1
PRJNA1017964	null	HTIR29502	thymus	A08	5	0	0	A08.05.000.00	tissue	thymus	thymus	thymus	immune system	juvenile	female	Bovidae	Ovis aries	Small-tail Han sheep	healthy	null	null	null	null	a large-scale transcriptome atlas based on 8 * 110 self-generated RNA-seq profiles at sub-tissue resolution	R2	null	illumina	ars_ui_ramb_v2	94.51	34776883	3.96974	PAIRED	1
PRJNA1017964	null	HTIR29504	mandibular lymph node	A08	6	10	0	A08.06.010.00	tissue	mandibular lymph node	mandibular lymph node	lymph node	immune system	juvenile	female	Bovidae	Ovis aries	Small-tail Han sheep	healthy	null	null	null	null	a large-scale transcriptome atlas based on 8 * 110 self-generated RNA-seq profiles at sub-tissue resolution	R1	null	illumina	ars_ui_ramb_v2	93.56	68519311	7.8214	PAIRED	1
PRJNA1017964	null	HTIR29505	mandibular lymph node	A08	6	10	0	A08.06.010.00	tissue	mandibular lymph node	mandibular lymph node	lymph node	immune system	juvenile	female	Bovidae	Ovis aries	Small-tail Han sheep	healthy	null	null	null	null	a large-scale transcriptome atlas based on 8 * 110 self-generated RNA-seq profiles at sub-tissue resolution	R2	null	illumina	ars_ui_ramb_v2	92.07	46006995	5.25165	PAIRED	1
PRJNA1017964	null	HTIR29507	mesenteric lymph node	A08	6	130	0	A08.06.130.00	tissue	mesenteric lymph node	mesenteric lymph node	lymph node	immune system	juvenile	female	Bovidae	Ovis aries	Small-tail Han sheep	healthy	null	null	null	null	a large-scale transcriptome atlas based on 8 * 110 self-generated RNA-seq profiles at sub-tissue resolution	R1	null	illumina	ars_ui_ramb_v2	96.12	54542169	6.22593	PAIRED	1
PRJNA1017964	null	HTIR29508	mesenteric lymph node	A08	6	130	0	A08.06.130.00	tissue	mesenteric lymph node	mesenteric lymph node	lymph node	immune system	juvenile	female	Bovidae	Ovis aries	Small-tail Han sheep	healthy	null	null	null	null	a large-scale transcriptome atlas based on 8 * 110 self-generated RNA-seq profiles at sub-tissue resolution	R2	null	illumina	ars_ui_ramb_v2	95.86	40177816	4.58625	PAIRED	1
PRJNA1017964	null	HTIR29510	portal lymph node	A08	6	180	0	A08.06.180.00	tissue	portal lymph node	portal lymph node	lymph node	immune system	juvenile	female	Bovidae	Ovis aries	Small-tail Han sheep	healthy	null	null	null	null	a large-scale transcriptome atlas based on 8 * 110 self-generated RNA-seq profiles at sub-tissue resolution	R1	null	illumina	ars_ui_ramb_v2	96.18	62843398	7.1735	PAIRED	1
PRJNA1017964	null	HTIR29511	portal lymph node	A08	6	180	0	A08.06.180.00	tissue	portal lymph node	portal lymph node	lymph node	immune system	juvenile	female	Bovidae	Ovis aries	Small-tail Han sheep	healthy	null	null	null	null	a large-scale transcriptome atlas based on 8 * 110 self-generated RNA-seq profiles at sub-tissue resolution	R2	null	illumina	ars_ui_ramb_v2	95.59	26700949	3.04788	PAIRED	1
PRJNA1017964	null	HTIR29513	axillary lymph node	A08	6	190	0	A08.06.190.00	tissue	axillary lymph node	axillary lymph node	lymph node	immune system	juvenile	female	Bovidae	Ovis aries	Small-tail Han sheep	healthy	null	null	null	null	a large-scale transcriptome atlas based on 8 * 110 self-generated RNA-seq profiles at sub-tissue resolution	R1	null	illumina	ars_ui_ramb_v2	95.91	28007141	3.19698	PAIRED	1
PRJNA1017964	null	HTIR29514	axillary lymph node	A08	6	190	0	A08.06.190.00	tissue	axillary lymph node	axillary lymph node	lymph node	immune system	juvenile	female	Bovidae	Ovis aries	Small-tail Han sheep	healthy	null	null	null	null	a large-scale transcriptome atlas based on 8 * 110 self-generated RNA-seq profiles at sub-tissue resolution	R2	null	illumina	ars_ui_ramb_v2	95.37	35820460	4.08887	PAIRED	1
PRJNA1017964	null	HTIR29516	spinal cord	A09	1	0	0	A09.01.000.00	tissue	spinal cord	spinal cord	spinal cord	nervous system	juvenile	female	Bovidae	Ovis aries	Small-tail Han sheep	healthy	null	null	null	null	a large-scale transcriptome atlas based on 8 * 110 self-generated RNA-seq profiles at sub-tissue resolution	R1	null	illumina	ars_ui_ramb_v2	95.79	58514734	6.67939	PAIRED	1
PRJNA1017964	null	HTIR29517	spinal cord	A09	1	0	0	A09.01.000.00	tissue	spinal cord	spinal cord	spinal cord	nervous system	juvenile	female	Bovidae	Ovis aries	Small-tail Han sheep	healthy	null	null	null	null	a large-scale transcriptome atlas based on 8 * 110 self-generated RNA-seq profiles at sub-tissue resolution	R2	null	illumina	ars_ui_ramb_v2	95.25	25633620	2.92605	PAIRED	1
PRJNA1017964	null	HTIR29519	cerebrum	A09	2	10	0	A09.02.010.00	tissue	cerebrum	cerebrum	brain	nervous system	juvenile	female	Bovidae	Ovis aries	Small-tail Han sheep	healthy	null	null	null	null	a large-scale transcriptome atlas based on 8 * 110 self-generated RNA-seq profiles at sub-tissue resolution	R1	null	illumina	ars_ui_ramb_v2	95.63	30720931	3.50676	PAIRED	1
PRJNA1017964	null	HTIR29520	cerebrum	A09	2	10	0	A09.02.010.00	tissue	cerebrum	cerebrum	brain	nervous system	juvenile	female	Bovidae	Ovis aries	Small-tail Han sheep	healthy	null	null	null	null	a large-scale transcriptome atlas based on 8 * 110 self-generated RNA-seq profiles at sub-tissue resolution	R2	null	illumina	ars_ui_ramb_v2	96.27	39655899	4.52668	PAIRED	1
PRJNA1017964	null	HTIR29522	dorsal hippocampus	A09	2	10	5	A09.02.010.05	tissue	dorsal hippocampus	cerebrum	brain	nervous system	juvenile	female	Bovidae	Ovis aries	Small-tail Han sheep	healthy	null	null	null	null	a large-scale transcriptome atlas based on 8 * 110 self-generated RNA-seq profiles at sub-tissue resolution	R1	null	illumina	ars_ui_ramb_v2	95.88	22670035	2.58776	PAIRED	1
PRJNA1017964	null	HTIR29523	dorsal hippocampus	A09	2	10	5	A09.02.010.05	tissue	dorsal hippocampus	cerebrum	brain	nervous system	juvenile	female	Bovidae	Ovis aries	Small-tail Han sheep	healthy	null	null	null	null	a large-scale transcriptome atlas based on 8 * 110 self-generated RNA-seq profiles at sub-tissue resolution	R2	null	illumina	ars_ui_ramb_v2	95.29	25361218	2.89495	PAIRED	1
PRJNA1017964	null	HTIR29525	ventral hippocampus	A09	2	10	10	A09.02.010.10	tissue	ventral hippocampus	cerebrum	brain	nervous system	juvenile	female	Bovidae	Ovis aries	Small-tail Han sheep	healthy	null	null	null	null	a large-scale transcriptome atlas based on 8 * 110 self-generated RNA-seq profiles at sub-tissue resolution	R1	null	illumina	ars_ui_ramb_v2	96.12	23549570	2.68816	PAIRED	1
PRJNA1017964	null	HTIR29526	ventral hippocampus	A09	2	10	10	A09.02.010.10	tissue	ventral hippocampus	cerebrum	brain	nervous system	juvenile	female	Bovidae	Ovis aries	Small-tail Han sheep	healthy	null	null	null	null	a large-scale transcriptome atlas based on 8 * 110 self-generated RNA-seq profiles at sub-tissue resolution	R2	null	illumina	ars_ui_ramb_v2	95.53	30384103	3.46831	PAIRED	1
PRJNA1017964	null	HTIR29528	cerebellum	A09	2	20	0	A09.02.020.00	tissue	cerebellum	cerebellum	brain	nervous system	juvenile	female	Bovidae	Ovis aries	Small-tail Han sheep	healthy	null	null	null	null	a large-scale transcriptome atlas based on 8 * 110 self-generated RNA-seq profiles at sub-tissue resolution	R1	null	illumina	ars_ui_ramb_v2	95.73	22719146	2.59336	PAIRED	1
PRJNA1017964	null	HTIR29529	cerebellum	A09	2	20	0	A09.02.020.00	tissue	cerebellum	cerebellum	brain	nervous system	juvenile	female	Bovidae	Ovis aries	Small-tail Han sheep	healthy	null	null	null	null	a large-scale transcriptome atlas based on 8 * 110 self-generated RNA-seq profiles at sub-tissue resolution	R2	null	illumina	ars_ui_ramb_v2	95.59	28449491	3.24748	PAIRED	1
PRJNA1017964	null	HTIR29531	thalamus	A09	2	30	5	A09.02.030.05	tissue	thalamus	interbrain	brain	nervous system	juvenile	female	Bovidae	Ovis aries	Small-tail Han sheep	healthy	null	null	null	null	a large-scale transcriptome atlas based on 8 * 110 self-generated RNA-seq profiles at sub-tissue resolution	R1	null	illumina	ars_ui_ramb_v2	96.11	27856455	3.17978	PAIRED	1
PRJNA1017964	null	HTIR29532	thalamus	A09	2	30	5	A09.02.030.05	tissue	thalamus	interbrain	brain	nervous system	juvenile	female	Bovidae	Ovis aries	Small-tail Han sheep	healthy	null	null	null	null	a large-scale transcriptome atlas based on 8 * 110 self-generated RNA-seq profiles at sub-tissue resolution	R2	null	illumina	ars_ui_ramb_v2	94.12	36915704	4.21389	PAIRED	1
PRJNA1017964	null	HTIR29534	midbrain	A09	2	40	5	A09.02.040.05	tissue	midbrain	brainstem	brain	nervous system	juvenile	female	Bovidae	Ovis aries	Small-tail Han sheep	healthy	null	null	null	null	a large-scale transcriptome atlas based on 8 * 110 self-generated RNA-seq profiles at sub-tissue resolution	R1	null	illumina	ars_ui_ramb_v2	96.11	22947671	2.61945	PAIRED	1
PRJNA1017964	null	HTIR29535	midbrain	A09	2	40	5	A09.02.040.05	tissue	midbrain	brainstem	brain	nervous system	juvenile	female	Bovidae	Ovis aries	Small-tail Han sheep	healthy	null	null	null	null	a large-scale transcriptome atlas based on 8 * 110 self-generated RNA-seq profiles at sub-tissue resolution	R2	null	illumina	ars_ui_ramb_v2	95.51	30321282	3.46114	PAIRED	1
PRJNA1017964	null	HTIR29537	pons	A09	2	40	10	A09.02.040.10	tissue	pons	brainstem	brain	nervous system	juvenile	female	Bovidae	Ovis aries	Small-tail Han sheep	healthy	null	null	null	null	a large-scale transcriptome atlas based on 8 * 110 self-generated RNA-seq profiles at sub-tissue resolution	R1	null	illumina	ars_ui_ramb_v2	95.99	27536723	3.14329	PAIRED	1
PRJNA1017964	null	HTIR29538	pons	A09	2	40	10	A09.02.040.10	tissue	pons	brainstem	brain	nervous system	juvenile	female	Bovidae	Ovis aries	Small-tail Han sheep	healthy	null	null	null	null	a large-scale transcriptome atlas based on 8 * 110 self-generated RNA-seq profiles at sub-tissue resolution	R2	null	illumina	ars_ui_ramb_v2	95.44	26337441	3.00639	PAIRED	1
PRJNA1017964	null	HTIR29540	medulla oblongata	A09	2	40	15	A09.02.040.15	tissue	medulla oblongata	brainstem	brain	nervous system	juvenile	female	Bovidae	Ovis aries	Small-tail Han sheep	healthy	null	null	null	null	a large-scale transcriptome atlas based on 8 * 110 self-generated RNA-seq profiles at sub-tissue resolution	R1	null	illumina	ars_ui_ramb_v2	96.22	28922794	3.3015	PAIRED	1
PRJNA1017964	null	HTIR29541	medulla oblongata	A09	2	40	15	A09.02.040.15	tissue	medulla oblongata	brainstem	brain	nervous system	juvenile	female	Bovidae	Ovis aries	Small-tail Han sheep	healthy	null	null	null	null	a large-scale transcriptome atlas based on 8 * 110 self-generated RNA-seq profiles at sub-tissue resolution	R2	null	illumina	ars_ui_ramb_v2	94.49	36528971	4.16974	PAIRED	1
PRJNA1017964	null	HTIR29555	hypophysis	A10	1	0	0	A10.01.000.00	tissue	hypophysis	hypophysis	hypophysis	endocrine system	juvenile	female	Bovidae	Ovis aries	Small-tail Han sheep	healthy	null	null	null	null	a large-scale transcriptome atlas based on 8 * 110 self-generated RNA-seq profiles at sub-tissue resolution	R1	null	illumina	ars_ui_ramb_v2	93.95	33395294	3.81204	PAIRED	1
PRJNA1017964	null	HTIR29556	hypophysis	A10	1	0	0	A10.01.000.00	tissue	hypophysis	hypophysis	hypophysis	endocrine system	juvenile	female	Bovidae	Ovis aries	Small-tail Han sheep	healthy	null	null	null	null	a large-scale transcriptome atlas based on 8 * 110 self-generated RNA-seq profiles at sub-tissue resolution	R2	null	illumina	ars_ui_ramb_v2	93.55	21664520	2.47298	PAIRED	1
PRJNA1017964	null	HTIR29574	adrenal	A10	2	0	0	A10.02.000.00	tissue	adrenal	adrenal	adrenal	endocrine system	juvenile	female	Bovidae	Ovis aries	Small-tail Han sheep	healthy	null	null	null	null	a large-scale transcriptome atlas based on 8 * 110 self-generated RNA-seq profiles at sub-tissue resolution	R1	null	illumina	ars_ui_ramb_v2	96.41	21468421	2.4506	PAIRED	1
PRJNA1017964	null	HTIR29579	adrenal	A10	2	0	0	A10.02.000.00	tissue	adrenal	adrenal	adrenal	endocrine system	juvenile	female	Bovidae	Ovis aries	Small-tail Han sheep	healthy	null	null	null	null	a large-scale transcriptome atlas based on 8 * 110 self-generated RNA-seq profiles at sub-tissue resolution	R2	null	illumina	ars_ui_ramb_v2	95.74	25392625	2.89854	PAIRED	1
PRJNA1017964	null	HTIR29585	thyroid	A10	3	0	0	A10.03.000.00	tissue	thyroid	thyroid	thyroid	endocrine system	juvenile	female	Bovidae	Ovis aries	Small-tail Han sheep	healthy	null	null	null	null	a large-scale transcriptome atlas based on 8 * 110 self-generated RNA-seq profiles at sub-tissue resolution	R1	null	illumina	ars_ui_ramb_v2	95.8	21754547	2.48326	PAIRED	1
PRJNA1017964	null	HTIR29586	thyroid	A10	3	0	0	A10.03.000.00	tissue	thyroid	thyroid	thyroid	endocrine system	juvenile	female	Bovidae	Ovis aries	Small-tail Han sheep	healthy	null	null	null	null	a large-scale transcriptome atlas based on 8 * 110 self-generated RNA-seq profiles at sub-tissue resolution	R2	null	illumina	ars_ui_ramb_v2	95.21	29623159	3.38145	PAIRED	1
PRJNA1017964	null	HTIR29600	pineal gland	A10	5	0	0	A10.05.000.00	tissue	pineal gland	pineal gland	pineal gland	endocrine system	juvenile	female	Bovidae	Ovis aries	Small-tail Han sheep	healthy	null	null	null	null	a large-scale transcriptome atlas based on 8 * 110 self-generated RNA-seq profiles at sub-tissue resolution	R1	null	illumina	ars_ui_ramb_v2	94.55	39287824	4.48466	PAIRED	1
PRJNA1017964	null	HTIR29601	pineal gland	A10	5	0	0	A10.05.000.00	tissue	pineal gland	pineal gland	pineal gland	endocrine system	juvenile	female	Bovidae	Ovis aries	Small-tail Han sheep	healthy	null	null	null	null	a large-scale transcriptome atlas based on 8 * 110 self-generated RNA-seq profiles at sub-tissue resolution	R2	null	illumina	ars_ui_ramb_v2	94.78	26671919	3.04457	PAIRED	1
PRJNA1017964	null	HTIR29627	hypothalamus	A10	8	10	0	A10.08.010.00	tissue	hypothalamus	hypothalamus	other endocrine tissue	endocrine system	juvenile	female	Bovidae	Ovis aries	Small-tail Han sheep	healthy	null	null	null	null	a large-scale transcriptome atlas based on 8 * 110 self-generated RNA-seq profiles at sub-tissue resolution	R1	null	illumina	ars_ui_ramb_v2	96.53	27465884	3.1352	PAIRED	1
PRJNA1017964	null	HTIR29628	hypothalamus	A10	8	10	0	A10.08.010.00	tissue	hypothalamus	hypothalamus	other endocrine tissue	endocrine system	juvenile	female	Bovidae	Ovis aries	Small-tail Han sheep	healthy	null	null	null	null	a large-scale transcriptome atlas based on 8 * 110 self-generated RNA-seq profiles at sub-tissue resolution	R2	null	illumina	ars_ui_ramb_v2	96.04	26020008	2.97015	PAIRED	1
PRJNA1017964	null	HTIR29630	corium	A01	1	20	0	A01.01.020.00	tissue	corium	corium	skin	integumentary system	juvenile	female	Bovidae	Ovis aries	Small-tail Han sheep	healthy	null	null	null	null	a large-scale transcriptome atlas based on 8 * 110 self-generated RNA-seq profiles at sub-tissue resolution	R1	null	illumina	oar_v4	89.88	26917770	3.08749	PAIRED	1
PRJNA1017964	null	HTIR29631	corium	A01	1	20	0	A01.01.020.00	tissue	corium	corium	skin	integumentary system	juvenile	female	Bovidae	Ovis aries	Small-tail Han sheep	healthy	null	null	null	null	a large-scale transcriptome atlas based on 8 * 110 self-generated RNA-seq profiles at sub-tissue resolution	R2	null	illumina	oar_v4	89.08	31147888	3.57269	PAIRED	1
PRJNA1017964	null	HTIR29633	subcutaneous fat	A01	1	30	5	A01.01.030.05	tissue	subcutaneous fat	hypodermis	skin	integumentary system	juvenile	female	Bovidae	Ovis aries	Small-tail Han sheep	healthy	null	null	null	null	a large-scale transcriptome atlas based on 8 * 110 self-generated RNA-seq profiles at sub-tissue resolution	R1	null	illumina	oar_v4	90.23	58839456	6.74893	PAIRED	1
PRJNA1017964	null	HTIR29634	subcutaneous fat	A01	1	30	5	A01.01.030.05	tissue	subcutaneous fat	hypodermis	skin	integumentary system	juvenile	female	Bovidae	Ovis aries	Small-tail Han sheep	healthy	null	null	null	null	a large-scale transcriptome atlas based on 8 * 110 self-generated RNA-seq profiles at sub-tissue resolution	R2	null	illumina	oar_v4	89.7	32543033	3.73271	PAIRED	1
PRJNA1017964	null	HTIR29636	rhomboid muscle	A02	3	20	10	A02.03.020.10	tissue	rhomboid muscle	shoulder girdle muscle	muscle	exercise system	juvenile	female	Bovidae	Ovis aries	Small-tail Han sheep	healthy	null	null	null	null	a large-scale transcriptome atlas based on 8 * 110 self-generated RNA-seq profiles at sub-tissue resolution	R1	null	illumina	oar_v4	91.65	31297153	3.58981	PAIRED	1
PRJNA1017964	null	HTIR29637	rhomboid muscle	A02	3	20	10	A02.03.020.10	tissue	rhomboid muscle	shoulder girdle muscle	muscle	exercise system	juvenile	female	Bovidae	Ovis aries	Small-tail Han sheep	healthy	null	null	null	null	a large-scale transcriptome atlas based on 8 * 110 self-generated RNA-seq profiles at sub-tissue resolution	R2	null	illumina	oar_v4	90.02	40135771	4.60361	PAIRED	1
PRJNA1017964	null	HTIR29639	latissimus dorsi	A02	3	20	15	A02.03.020.15	tissue	latissimus dorsi	shoulder girdle muscle	muscle	exercise system	juvenile	female	Bovidae	Ovis aries	Small-tail Han sheep	healthy	null	null	null	null	a large-scale transcriptome atlas based on 8 * 110 self-generated RNA-seq profiles at sub-tissue resolution	R1	null	illumina	oar_v4	90.67	23218426	2.66317	PAIRED	1
PRJNA1017964	null	HTIR29640	latissimus dorsi	A02	3	20	15	A02.03.020.15	tissue	latissimus dorsi	shoulder girdle muscle	muscle	exercise system	juvenile	female	Bovidae	Ovis aries	Small-tail Han sheep	healthy	null	null	null	null	a large-scale transcriptome atlas based on 8 * 110 self-generated RNA-seq profiles at sub-tissue resolution	R2	null	illumina	oar_v4	90.1	34379163	3.94332	PAIRED	1
PRJNA1017964	null	HTIR29642	superficial thoracic muscle	A02	3	70	30	A02.03.070.30	tissue	superficial thoracic muscle	chest muscle	muscle	exercise system	juvenile	female	Bovidae	Ovis aries	Small-tail Han sheep	healthy	null	null	null	null	a large-scale transcriptome atlas based on 8 * 110 self-generated RNA-seq profiles at sub-tissue resolution	R1	null	illumina	oar_v4	91.73	20824826	2.38862	PAIRED	1
PRJNA1017964	null	HTIR29643	superficial thoracic muscle	A02	3	70	30	A02.03.070.30	tissue	superficial thoracic muscle	chest muscle	muscle	exercise system	juvenile	female	Bovidae	Ovis aries	Small-tail Han sheep	healthy	null	null	null	null	a large-scale transcriptome atlas based on 8 * 110 self-generated RNA-seq profiles at sub-tissue resolution	R2	null	illumina	oar_v4	91.21	24049163	2.75846	PAIRED	1
PRJNA1017964	null	HTIR29645	serratus ventralis	A02	3	70	40	A02.03.070.40	tissue	serratus ventralis	chest muscle	muscle	exercise system	juvenile	female	Bovidae	Ovis aries	Small-tail Han sheep	healthy	null	null	null	null	a large-scale transcriptome atlas based on 8 * 110 self-generated RNA-seq profiles at sub-tissue resolution	R1	null	illumina	oar_v4	91.3	59882171	6.86854	PAIRED	1
PRJNA1017964	null	HTIR29646	serratus ventralis	A02	3	70	40	A02.03.070.40	tissue	serratus ventralis	chest muscle	muscle	exercise system	juvenile	female	Bovidae	Ovis aries	Small-tail Han sheep	healthy	null	null	null	null	a large-scale transcriptome atlas based on 8 * 110 self-generated RNA-seq profiles at sub-tissue resolution	R2	null	illumina	oar_v4	90.74	35763260	4.10208	PAIRED	1
PRJNA1017964	null	HTIR29648	supraspinatus muscle	A02	3	160	45	A02.03.160.45	tissue	supraspinatus muscle	shoulder muscle	muscle	exercise system	juvenile	female	Bovidae	Ovis aries	Small-tail Han sheep	healthy	null	null	null	null	a large-scale transcriptome atlas based on 8 * 110 self-generated RNA-seq profiles at sub-tissue resolution	R1	null	illumina	oar_v4	91.27	60912719	6.98674	PAIRED	1
PRJNA1017964	null	HTIR29649	supraspinatus muscle	A02	3	160	45	A02.03.160.45	tissue	supraspinatus muscle	shoulder muscle	muscle	exercise system	juvenile	female	Bovidae	Ovis aries	Small-tail Han sheep	healthy	null	null	null	null	a large-scale transcriptome atlas based on 8 * 110 self-generated RNA-seq profiles at sub-tissue resolution	R2	null	illumina	oar_v4	90.72	30796078	3.53234	PAIRED	1
PRJNA1017964	null	HTIR29651	infraspinatus	A02	3	160	50	A02.03.160.50	tissue	infraspinatus	shoulder muscle	muscle	exercise system	juvenile	female	Bovidae	Ovis aries	Small-tail Han sheep	healthy	null	null	null	null	a large-scale transcriptome atlas based on 8 * 110 self-generated RNA-seq profiles at sub-tissue resolution	R1	null	illumina	oar_v4	90.65	27957507	3.20675	PAIRED	1
[truncated: 999 more rows]
